# Supplementary material for: 1,3-Difurfurylbenzimidazolium chloride monohydrate
Source: Acta Crystallogr Sect E Struct Rep Online. 2009 Jul 29;65(Pt 8):o2037–8. doi: 10.1107/S1600536809029626 (PMC2977341; doi:10.1107/S1600536809029626)
Supplement: Supplementary file 2 [file e-65-o2037-Isup2.hkl]

#
# h,k,l, Fc-squared, Fo-squared, sigma(Fo-squared) and status flag
#
data_I
_shelx_title ' sil in P -1'
_shelx_refln_list_code          4
_shelx_F_calc_maximum       93.74
_exptl_crystal_F_000       348.00
_reflns_d_resolution_high  0.7686
 
loop_
 _symmetry_equiv_pos_as_xyz
 'x, y, z'
 '-x, -y, -z'
 
_cell_length_a     9.0201
_cell_length_b     9.3135
_cell_length_c    11.2711
_cell_angle_alpha  66.778
_cell_angle_beta   81.869
_cell_angle_gamma  73.656
 
_shelx_F_squared_multiplier     1.000
 
loop_
 _refln_index_h
 _refln_index_k
 _refln_index_l
 _refln_F_squared_calc
 _refln_F_squared_meas
 _refln_F_squared_sigma
 _refln_observed_status
   1   0   0      549.07      575.08      6.00 o
   2   0   0     2257.48     2127.13     16.07 o
   4   0   0        4.72        6.39      0.47 o
   5   0   0       68.56       55.92      0.72 o
   6   0   0       33.59       30.73      0.46 o
   7   0   0       47.41       56.42      0.59 o
   8   0   0       38.74       33.92      0.55 o
   9   0   0       31.94       31.01      0.49 o
  10   0   0        0.00        0.28      0.42 o
  11   0   0        2.88        2.43      0.55 o
 -10   1   0        1.69        2.01      0.40 o
  -9   1   0        0.87        1.77      0.39 o
  -8   1   0       17.11       14.33      0.42 o
  -7   1   0      202.55      188.63      1.40 o
  -6   1   0       96.14       86.64      1.10 o
  -5   1   0        2.14        2.72      0.41 o
  -4   1   0      157.09      131.15      1.04 o
  -3   1   0       24.96       25.76      0.55 o
  -2   1   0      972.88     1017.24      4.08 o
  -1   1   0      708.31      678.07      3.46 o
   0   1   0       22.14       28.05      1.05 o
   1   1   0      187.52      159.41      1.95 o
   2   1   0      246.04      224.48      1.55 o
   3   1   0      434.06      442.07      1.74 o
   4   1   0      684.99      645.09      1.77 o
   5   1   0     2018.21     2045.71      9.98 o
   6   1   0       71.40       67.86      0.77 o
   7   1   0      216.76      193.31      0.88 o
   8   1   0        0.03        0.48      0.38 o
   9   1   0        3.10        3.50      0.43 o
  10   1   0        2.54        3.06      0.44 o
  11   1   0        2.03        1.61      0.48 o
 -10   2   0        2.32        2.97      0.51 o
  -9   2   0        6.58        6.83      0.40 o
  -8   2   0       17.70       15.80      0.41 o
  -7   2   0       34.84       34.28      0.46 o
  -6   2   0        0.04        0.35      0.33 o
  -5   2   0      372.28      370.17      2.68 o
  -4   2   0        0.01        0.69      0.33 o
  -2   2   0     1103.49     1231.70      7.95 o
  -1   2   0      427.17      494.75      2.28 o
   0   2   0      798.03      756.35      4.61 o
   1   2   0     3500.39     3503.96      6.63 o
   2   2   0     1837.56     1907.29      9.68 o
   3   2   0      321.94      347.77      2.43 o
   4   2   0        6.84        8.55      0.46 o
   5   2   0        3.95        2.53      0.42 o
   6   2   0        3.10        1.78      0.46 o
   7   2   0        0.27        0.49      0.41 o
   8   2   0        2.78        2.58      0.49 o
   9   2   0       10.30       11.44      0.43 o
  10   2   0       11.20       13.27      0.55 o
  11   2   0        0.65        1.40      0.54 o
 -10   3   0        0.14        0.65      0.46 o
  -9   3   0        6.85        7.26      0.49 o
  -8   3   0        0.02        0.72      0.43 o
  -7   3   0       19.57       21.61      0.47 o
  -6   3   0        0.07        0.86      0.40 o
  -5   3   0      249.25      245.28      3.04 o
  -4   3   0      110.51      118.42      0.76 o
  -3   3   0       54.36       67.07      0.54 o
  -2   3   0       34.27       28.11      0.67 o
  -1   3   0      721.50      782.59      5.57 o
   0   3   0      548.22      495.39      2.07 o
   1   3   0        1.00        0.81      0.61 o
   2   3   0      524.52      530.35      4.14 o
   3   3   0      242.47      259.49      2.00 o
   4   3   0       11.62       14.86      0.68 o
   5   3   0      896.64      854.67     17.29 o
   6   3   0       74.69       70.21      1.37 o
   7   3   0      300.02      306.69      2.44 o
   8   3   0       54.45       46.19      0.66 o
   9   3   0       11.41       10.17      0.55 o
  10   3   0        1.00        1.47      0.54 o
  11   3   0        0.76        1.22      0.55 o
  -9   4   0        2.26        3.00      0.49 o
  -8   4   0        0.02        0.26      0.36 o
  -7   4   0       11.25       10.57      0.42 o
  -6   4   0       37.73       40.72      0.61 o
  -5   4   0       43.18       45.66      0.52 o
  -4   4   0       85.74       82.87      0.94 o
  -3   4   0        0.41        0.28      0.34 o
  -2   4   0      116.64      109.05      0.81 o
  -1   4   0       49.47       42.83      0.57 o
   0   4   0      881.52      945.93      8.86 o
   2   4   0      180.44      150.17      1.15 o
   3   4   0       28.67       23.84      0.72 o
   4   4   0       55.44       68.95      0.88 o
   5   4   0       48.36       45.82      0.86 o
   6   4   0        2.33        3.23      0.62 o
   7   4   0      228.73      217.68      8.52 o
   8   4   0       16.60       13.33      0.59 o
   9   4   0        2.49        3.20      0.54 o
  10   4   0       18.37       20.33      0.63 o
  11   4   0        3.79        4.11      0.61 o
  -8   5   0        7.04        7.97      0.45 o
  -7   5   0        0.00        0.09      0.43 o
  -6   5   0        0.44        0.75      0.41 o
  -5   5   0       13.00       13.78      0.39 o
  -4   5   0        0.01        0.43      0.38 o
  -3   5   0       32.86       32.61      0.51 o
  -2   5   0        0.67        0.26      0.31 o
  -1   5   0       65.97       73.79      0.67 o
   0   5   0      646.59      678.41      5.41 o
   1   5   0       67.79       56.21      0.80 o
   2   5   0        1.00        1.24      0.57 o
   3   5   0       47.05       42.27      0.73 o
   4   5   0      294.09      312.59      2.74 o
   5   5   0        9.03        8.40      0.55 o
   6   5   0        6.72        5.66      0.69 o
   7   5   0       97.44       88.89      2.38 o
   9   5   0        1.29        1.64      0.91 o
  10   5   0        0.31        0.51      0.50 o
  11   5   0        1.66        1.53      0.76 o
  -7   6   0        2.71        2.04      0.47 o
  -6   6   0        0.54        0.87      0.37 o
  -5   6   0        2.28        2.10      0.36 o
  -4   6   0        1.56        2.31      0.42 o
  -3   6   0       50.01       51.01      0.82 o
  -2   6   0       20.97       17.57      0.46 o
  -1   6   0        1.41        0.95      0.46 o
   0   6   0       16.08       13.37      0.55 o
   1   6   0       90.28       89.27      0.84 o
   2   6   0      202.07      206.93      1.24 o
   3   6   0        1.30        1.36      0.58 o
   4   6   0        2.24        2.58      0.62 o
   5   6   0       25.44       22.08      0.64 o
   6   6   0        5.27        4.62      0.70 o
   7   6   0       29.14       20.94      0.78 o
   8   6   0        6.96        7.20      0.68 o
   9   6   0       17.85       16.23      0.79 o
  10   6   0        0.52        0.69      0.71 o
  11   6   0        5.28        5.01      0.81 o
  -6   7   0        2.58        2.10      0.48 o
  -5   7   0        8.28        9.71      0.61 o
  -4   7   0       28.65       28.45      0.50 o
  -3   7   0        2.40        2.37      0.45 o
  -2   7   0       24.61       26.87      0.52 o
  -1   7   0        0.10        0.28      0.39 o
   0   7   0      119.38      120.63      1.72 o
   1   7   0        0.04        0.26      0.54 o
   2   7   0      189.57      185.58      1.21 o
   3   7   0       17.72       16.25      0.65 o
   4   7   0        0.26        1.38      0.68 o
   5   7   0       77.02       67.34      0.98 o
   6   7   0        1.15        1.12      0.61 o
   7   7   0        8.74       11.31      0.78 o
   8   7   0        8.63        8.46      0.83 o
   9   7   0        0.04        0.37      0.72 o
  10   7   0        1.35        2.44      0.78 o
  -5   8   0        0.18        0.17      0.41 o
  -4   8   0        0.89        0.70      0.42 o
  -3   8   0        7.89        6.95      0.48 o
  -2   8   0        7.23        7.69      0.50 o
  -1   8   0       75.02       64.88      1.09 o
   0   8   0       56.80       56.32      0.75 o
   1   8   0       11.51       12.39      0.52 o
   2   8   0        5.25        5.17      0.59 o
   3   8   0       55.53       57.22      0.88 o
   4   8   0       15.18       17.01      0.85 o
   5   8   0       17.40       17.28      0.91 o
   6   8   0        2.93        3.58      0.65 o
   7   8   0       11.99       11.34      0.94 o
   8   8   0        0.00        0.49      0.82 o
   9   8   0        6.22        5.99      0.86 o
  -4   9   0        2.01        2.78      0.51 o
  -3   9   0        7.83        8.27      0.47 o
  -2   9   0        1.30        2.66      0.51 o
  -1   9   0        0.37        0.42      0.56 o
   0   9   0        0.38        0.90      0.57 o
   1   9   0        0.89        1.45      0.55 o
   2   9   0       16.26       19.99      0.70 o
   3   9   0        3.65        4.47      0.63 o
   5   9   0        0.55        1.22      1.01 o
   6   9   0       18.37       22.20      1.01 o
   7   9   0        3.51        3.40      0.96 o
   8   9   0        0.01       -0.04      0.89 o
  -2  10   0        1.69        1.55      0.83 o
  -1  10   0        0.63        2.05      0.70 o
   0  10   0        0.11       -0.37      0.52 o
   1  10   0        6.97        7.69      0.61 o
   2  10   0        1.47        1.95      0.68 o
   3  10   0        0.40        0.64      0.61 o
   4  10   0        4.91        5.26      0.80 o
   5  10   0        0.49        1.68      1.04 o
   6  10   0        1.09        2.88      1.12 o
   2  11   0        0.87        1.30      0.70 o
   3  11   0        0.43        0.55      0.70 o
   4  11   0        4.24        3.29      0.81 o
  -5 -10   1        0.12        0.71      1.09 o
  -4 -10   1        1.81        2.25      0.83 o
  -3 -10   1        0.21        0.63      0.70 o
  -2 -10   1        0.00        0.08      0.54 o
  -1 -10   1        0.77        1.00      0.63 o
   0 -10   1        0.78        1.46      0.54 o
   1 -10   1        0.56        1.68      0.65 o
  -8  -9   1        0.60        0.48      1.01 o
  -7  -9   1        0.01        0.45      1.02 o
  -6  -9   1        4.39        3.56      2.48 o
  -5  -9   1       13.28       15.28      1.16 o
  -4  -9   1        1.75        1.18      0.77 o
  -3  -9   1        0.00        0.35      0.49 o
  -2  -9   1        7.16        8.16      0.66 o
  -1  -9   1        0.84        0.06      0.62 o
   0  -9   1        8.68        8.10      0.61 o
   1  -9   1        0.24        0.52      0.45 o
   2  -9   1        0.14        0.98      0.58 o
   3  -9   1        0.52        0.68      0.45 o
  -9  -8   1        7.41        7.49      0.94 o
  -8  -8   1        0.09       -0.80      0.84 o
  -7  -8   1        0.15       -0.03      0.85 o
  -6  -8   1        0.00        0.42      0.94 o
  -5  -8   1        9.67        9.66      0.80 o
  -4  -8   1       12.70       12.04      0.84 o
  -3  -8   1      105.95      116.52      3.46 o
  -2  -8   1       19.06       15.85      0.62 o
  -1  -8   1        6.57        7.67      0.60 o
   0  -8   1       31.75       32.94      0.66 o
   1  -8   1       11.22       10.45      0.63 o
   2  -8   1        5.57        6.65      0.51 o
   3  -8   1        0.36        1.15      0.43 o
   4  -8   1        1.55        1.23      0.46 o
   5  -8   1        0.07        0.77      0.51 o
 -10  -7   1        1.01        0.97      0.79 o
  -9  -7   1        1.30        1.01      0.75 o
  -8  -7   1        4.67        3.76      0.71 o
  -7  -7   1       10.56       10.89      0.76 o
  -6  -7   1        9.33       10.29      0.80 o
  -5  -7   1      153.72      153.06      1.28 o
  -4  -7   1       61.68       61.99      0.93 o
  -3  -7   1        8.13        6.60      0.65 o
  -2  -7   1       14.62       16.16      0.65 o
  -1  -7   1        0.29        0.68      0.54 o
   0  -7   1       19.69       16.14      0.65 o
   1  -7   1        1.63        2.76      0.41 o
   2  -7   1       64.61       62.83      1.77 o
   3  -7   1       13.39       16.34      0.55 o
   4  -7   1        1.95        1.20      0.40 o
   5  -7   1        5.83        6.31      0.48 o
   6  -7   1        2.74        3.01      0.42 o
 -10  -6   1        0.02        0.52      0.61 o
  -9  -6   1        1.35        2.10      0.70 o
  -8  -6   1        1.56        3.24      0.80 o
  -7  -6   1       11.53        9.61      0.72 o
  -6  -6   1        8.39        7.54      0.69 o
  -5  -6   1       20.75       22.96      0.68 o
  -4  -6   1       26.73       27.16      0.74 o
  -2  -6   1       76.63       81.66      1.94 o
  -1  -6   1        0.50        1.62      0.54 o
   0  -6   1      255.61      252.17      1.82 o
   1  -6   1       40.27       41.97      0.76 o
   2  -6   1       16.82       17.83      0.45 o
   3  -6   1       15.22       15.53      0.44 o
   4  -6   1       37.75       36.57      0.68 o
   5  -6   1        2.22        2.92      0.41 o
   6  -6   1        3.38        3.80      0.42 o
   7  -6   1        4.81        4.48      0.48 o
 -11  -5   1        5.84        5.13      0.81 o
 -10  -5   1        6.65        6.76      0.75 o
  -9  -5   1        7.25        5.65      0.71 o
  -8  -5   1       12.73       12.18      0.76 o
  -7  -5   1       89.78       84.20      1.93 o
  -6  -5   1       13.58       13.86      0.73 o
  -5  -5   1       28.35       25.65      0.81 o
  -4  -5   1      509.32      507.53      4.37 o
  -3  -5   1       28.08       22.14      0.65 o
  -1  -5   1       24.00       25.74      0.63 o
   0  -5   1        1.10        2.18      0.45 o
   1  -5   1       15.22       12.65      0.38 o
   2  -5   1      107.89       99.43      1.19 o
   3  -5   1        2.32        2.79      0.38 o
   4  -5   1      149.03      147.12      1.42 o
   5  -5   1      104.70       98.74      1.46 o
   6  -5   1        0.42        0.65      0.42 o
   7  -5   1        8.14        8.63      0.55 o
   8  -5   1        0.33        0.73      0.48 o
 -11  -4   1        0.81        1.41      0.64 o
 -10  -4   1       11.71       12.31      0.54 o
  -9  -4   1        0.41        1.14      0.48 o
  -8  -4   1        1.63        2.50      0.55 o
  -7  -4   1        1.70        1.87      0.62 o
  -6  -4   1      108.31      106.87      0.93 o
  -5  -4   1      219.20      228.31      2.20 o
  -3  -4   1       50.57       66.57      0.73 o
  -2  -4   1      151.45      168.01      0.94 o
  -1  -4   1       21.17       26.83      0.50 o
   0  -4   1      552.65      535.96      2.94 o
   1  -4   1      248.92      224.32      2.52 o
   2  -4   1      731.03      749.53      6.75 o
   3  -4   1       10.27        8.76      0.38 o
   4  -4   1       53.07       51.38      0.60 o
   5  -4   1       30.71       34.59      0.48 o
   6  -4   1        0.03        0.14      0.41 o
   7  -4   1       26.94       29.07      0.50 o
   8  -4   1        0.52        0.18      0.41 o
   9  -4   1        2.93        2.86      0.43 o
 -11  -3   1        6.01        6.04      0.58 o
 -10  -3   1        1.50        3.19      0.51 o
  -9  -3   1       72.60       73.77      0.74 o
  -8  -3   1        7.17        6.92      0.50 o
  -7  -3   1        3.57        1.73      0.48 o
  -6  -3   1        6.58        7.01      0.50 o
  -5  -3   1      316.62      315.63      5.45 o
  -4  -3   1      148.41      173.06      1.16 o
  -3  -3   1      237.91      210.55      1.26 o
   0  -3   1      330.21      285.81      2.02 o
   2  -3   1      202.91      221.52      0.99 o
   3  -3   1        8.55        8.47      0.36 o
   4  -3   1       10.24        8.55      0.41 o
   5  -3   1        1.37        1.29      0.39 o
   6  -3   1       96.28       99.48      0.63 o
   7  -3   1        4.89        6.33      0.36 o
   8  -3   1        3.61        3.77      0.35 o
   9  -3   1       19.09       17.05      0.55 o
 -11  -2   1        0.54        0.15      0.54 o
 -10  -2   1        0.69        1.31      0.51 o
  -9  -2   1        6.95        5.80      0.51 o
  -8  -2   1       36.36       33.46      1.07 o
  -7  -2   1       21.97       23.68      0.50 o
  -5  -2   1      375.99      390.04      2.74 o
  -4  -2   1     1456.58     1389.89     10.28 o
  -3  -2   1       93.65       95.16      0.92 o
  -1  -2   1      215.34      213.40      1.43 o
   0  -2   1      571.71      642.23      6.17 o
   1  -2   1      185.65      198.38      1.93 o
   2  -2   1     1175.49     1149.86      4.06 o
   3  -2   1      109.78      119.44      0.85 o
   4  -2   1       73.12       69.62      0.67 o
   5  -2   1       16.17       13.36      0.44 o
   6  -2   1       40.94       35.98      0.50 o
   7  -2   1       33.86       36.57      0.52 o
   8  -2   1        3.63        3.28      0.37 o
   9  -2   1        2.25        2.04      0.42 o
  10  -2   1        1.07        1.62      0.45 o
 -11  -1   1        2.60        2.43      0.54 o
 -10  -1   1       10.60       10.41      0.57 o
  -9  -1   1        0.47        0.90      0.46 o
  -8  -1   1       14.84       18.42      0.61 o
  -7  -1   1       65.01       69.27      0.72 o
  -6  -1   1       69.99       69.60      0.66 o
  -5  -1   1       37.06       36.74      0.57 o
  -4  -1   1       68.96       66.07      0.72 o
  -3  -1   1      285.03      255.40      3.45 o
  -2  -1   1      230.86      253.09      3.20 o
  -1  -1   1     1153.57     1264.54     12.60 o
   0  -1   1      469.25      502.88      4.92 o
   1  -1   1     2765.42     2720.02     14.93 o
   2  -1   1       24.87       17.49      0.44 o
   3  -1   1      743.33      840.30      6.76 o
   4  -1   1        1.67        2.19      0.33 o
   5  -1   1      190.56      205.31      2.26 o
   6  -1   1        3.96        3.56      0.34 o
   7  -1   1      317.61      308.74      2.27 o
   8  -1   1       20.28       17.29      0.47 o
   9  -1   1        0.04        0.64      0.44 o
  10  -1   1        5.50        4.93      0.40 o
 -11   0   1        0.22        0.45      0.55 o
 -10   0   1        1.43        2.09      0.49 o
  -9   0   1       13.87       13.24      0.44 o
  -8   0   1        5.20        5.33      0.43 o
  -7   0   1      150.21      148.20      1.93 o
  -6   0   1      280.23      282.57      1.42 o
  -5   0   1      178.44      205.12      2.01 o
  -4   0   1      321.39      367.18      3.12 o
  -3   0   1     3451.66     3270.28     29.21 o
  -2   0   1     2906.81     2859.74     29.12 o
  -1   0   1     1673.14     1651.68     28.51 o
   0   0   1      415.79      456.40      3.01 o
   1   0   1      166.49      169.27      1.25 o
   2   0   1      935.37      882.90      4.01 o
   3   0   1       37.79       29.97      0.52 o
   4   0   1       81.46       85.97      0.77 o
   5   0   1      133.83      128.72      1.02 o
   6   0   1        0.56        0.37      0.36 o
   7   0   1        0.03        0.14      0.36 o
   8   0   1        0.08        0.38      0.37 o
   9   0   1       18.96       18.18      0.44 o
  10   0   1        1.81        1.91      0.45 o
  11   0   1        0.60        1.22      0.43 o
 -10   1   1        0.65        0.90      0.42 o
  -9   1   1        4.30        3.69      0.39 o
  -8   1   1        2.18        1.54      0.34 o
  -7   1   1       12.67       12.76      0.43 o
  -6   1   1       87.88       95.61      1.03 o
  -5   1   1        6.34        7.23      0.39 o
  -4   1   1      279.91      304.78      3.17 o
  -2   1   1     4465.00     4264.54     39.27 o
  -1   1   1     1048.08     1133.52      9.56 o
   0   1   1     1977.90     1985.49     16.30 o
   1   1   1      301.80      299.74      3.30 o
   2   1   1     4212.01     4143.91     14.88 o
   3   1   1      867.98      917.79      2.33 o
   4   1   1        0.12        1.24      0.45 o
   5   1   1      351.02      362.90      2.36 o
   6   1   1      141.59      146.11      1.23 o
   7   1   1       67.88       63.49      0.60 o
   8   1   1       43.95       42.89      0.91 o
   9   1   1        8.28        8.48      0.49 o
  10   1   1        0.17        0.37      0.49 o
  11   1   1        3.88        3.81      0.53 o
 -10   2   1        0.12        0.26      0.44 o
  -9   2   1       13.06       12.93      0.75 o
  -8   2   1      111.79      110.27      0.99 o
  -7   2   1       11.11        9.91      0.43 o
  -6   2   1        0.91        1.35      0.45 o
  -5   2   1       46.68       41.98      0.54 o
  -3   2   1       11.89        8.48      0.44 o
  -2   2   1     1782.44     1573.52     11.21 o
  -1   2   1     1180.85     1114.81      4.49 o
   0   2   1     3255.23     3086.69     29.80 o
   1   2   1      432.10      462.72      3.56 o
   2   2   1     1541.39     1579.95     12.10 o
   3   2   1     3428.24     3338.39     22.10 o
   4   2   1       86.01       89.37      0.79 o
   5   2   1        5.57        4.16      0.45 o
   6   2   1       78.34       72.02      0.98 o
   7   2   1        8.20        8.34      0.48 o
   8   2   1       47.26       52.23      0.63 o
   9   2   1       32.45       27.71      0.52 o
  10   2   1       21.35       22.52      0.62 o
  11   2   1        0.41        1.12      0.47 o
 -10   3   1        0.86        1.35      0.50 o
  -9   3   1        0.95        1.12      0.42 o
  -8   3   1       29.91       31.85      0.93 o
  -7   3   1       16.83       16.22      0.61 o
  -6   3   1       24.33       24.95      0.48 o
  -5   3   1       21.11       22.55      0.54 o
  -4   3   1      265.49      261.13      2.44 o
  -3   3   1     1185.41     1162.46      7.15 o
  -1   3   1      304.47      323.46      2.90 o
   1   3   1      746.52      867.30      9.47 o
   2   3   1     2982.18     2931.45     10.28 o
   3   3   1      901.88      859.78     10.03 o
   4   3   1      572.89      663.61      8.72 o
   5   3   1      152.58      164.06      1.99 o
   6   3   1       27.53       30.41      0.59 o
   7   3   1       31.26       30.92      0.78 o
   8   3   1      159.45      162.12      0.91 o
   9   3   1        1.08        1.80      0.51 o
  10   3   1        0.01        0.44      0.49 o
  11   3   1        0.04        0.39      0.49 o
  -9   4   1        0.27       -0.18      0.44 o
  -8   4   1        0.34        0.43      0.44 o
  -7   4   1       41.81       45.36      0.92 o
  -6   4   1       49.79       49.14      0.51 o
  -5   4   1      212.73      198.83      2.10 o
  -4   4   1        9.13        9.62      0.42 o
  -3   4   1      117.73      123.38      1.10 o
  -2   4   1       21.39       20.49      0.53 o
  -1   4   1        1.80        0.77      0.44 o
   0   4   1        8.75       11.17      0.72 o
   1   4   1      153.47      148.52      2.10 o
   2   4   1       90.72       80.93      0.94 o
   3   4   1      226.67      225.81      3.86 o
   4   4   1      802.38      810.46      7.99 o
   5   4   1       23.89       19.04      0.59 o
   6   4   1       16.99       19.19      0.59 o
   7   4   1      216.39      216.69      1.94 o
   8   4   1        6.64        5.45      0.47 o
   9   4   1        2.35        3.44      0.47 o
  10   4   1        0.05        0.00      0.55 o
  11   4   1       10.72        8.77      0.64 o
  -8   5   1        2.87        3.58      0.38 o
  -7   5   1        0.27        0.32      0.37 o
  -6   5   1       24.22       23.42      0.45 o
  -5   5   1      124.12      128.03      1.56 o
  -4   5   1       89.42       82.99      1.62 o
  -3   5   1      271.22      283.68      2.03 o
  -2   5   1      284.06      263.07      2.54 o
  -1   5   1      249.12      273.74      2.17 o
   0   5   1      287.95      289.49      2.14 o
   1   5   1       40.55       43.16      0.66 o
   2   5   1       75.51       73.66      0.87 o
   3   5   1       51.59       41.56      0.72 o
   4   5   1      183.70      173.06      1.26 o
   5   5   1       20.02       24.82      0.75 o
   6   5   1        0.16        0.29      0.61 o
   7   5   1        2.72        2.34      0.66 o
   8   5   1       37.27       38.86      0.78 o
   9   5   1       55.18       48.34      1.68 o
  10   5   1        1.83        2.25      0.59 o
  11   5   1        0.57        0.58      0.51 o
  -8   6   1        1.38        1.58      0.51 o
  -7   6   1        0.23        0.56      0.45 o
  -6   6   1        9.53        8.46      0.40 o
  -5   6   1        0.54        0.95      0.41 o
  -4   6   1       49.85       50.88      0.52 o
  -3   6   1       49.61       50.70      0.53 o
  -2   6   1        3.73        2.48      0.40 o
  -1   6   1       10.01       10.58      0.47 o
   0   6   1       29.97       34.36      0.68 o
   1   6   1        3.70        2.11      0.44 o
   2   6   1      117.74      122.31      1.34 o
   3   6   1      369.93      380.09      5.35 o
   4   6   1        0.16        0.51      0.53 o
   5   6   1       47.19       39.88      0.80 o
   6   6   1       96.45       87.13      0.96 o
   7   6   1       41.75       40.28      0.86 o
   8   6   1        1.79        2.32      0.66 o
   9   6   1       23.13       23.84      0.81 o
  10   6   1        0.33       -0.15      0.72 o
  11   6   1        0.04        0.58      0.75 o
  -7   7   1        0.01        0.18      0.41 o
  -6   7   1        0.01        0.74      0.46 o
  -5   7   1        2.52        2.39      0.38 o
  -4   7   1        8.63       10.20      0.44 o
  -3   7   1        7.25        6.88      0.37 o
  -2   7   1       63.56       64.60      0.63 o
  -1   7   1       75.94       78.17      0.67 o
   0   7   1       20.25       21.69      0.95 o
   1   7   1        0.76        1.48      0.53 o
   2   7   1      138.83      131.09      1.16 o
   3   7   1        0.02        0.42      0.53 o
   4   7   1        2.49        3.63      0.57 o
   5   7   1        0.08        0.44      0.61 o
   6   7   1        9.04        9.06      0.59 o
   7   7   1        4.42        5.05      0.68 o
   8   7   1       22.65       22.54      1.16 o
   9   7   1        6.34        5.57      0.73 o
  10   7   1        5.61        3.99      0.75 o
  -6   8   1        0.02       -0.08      1.14 o
  -5   8   1        2.56        2.94      0.45 o
  -4   8   1        0.51        0.98      0.44 o
  -3   8   1        0.81        1.84      0.47 o
  -2   8   1        5.82        5.23      0.43 o
  -1   8   1       22.85       19.96      1.31 o
   0   8   1        2.10        2.84      0.53 o
   1   8   1       47.51       44.09      0.70 o
   2   8   1       72.81       82.49      1.35 o
   3   8   1        8.89        8.60      0.63 o
   4   8   1      101.72      105.50      1.20 o
   5   8   1       29.90       35.18      1.22 o
   6   8   1        0.97        1.67      0.69 o
   7   8   1       31.41       27.84      0.79 o
   8   8   1        0.55        0.21      0.77 o
   9   8   1        0.09        0.38      0.82 o
  10   8   1        2.28        2.33      0.88 o
  -4   9   1        0.07        0.02      0.47 o
  -3   9   1       13.33       13.22      0.50 o
  -2   9   1        0.07        0.30      0.46 o
  -1   9   1       36.67       37.24      1.33 o
   0   9   1        0.23        0.46      0.56 o
   1   9   1        0.64        0.35      0.53 o
   2   9   1        1.46        1.50      0.59 o
   3   9   1        4.93        4.66      0.59 o
   4   9   1        2.39        2.67      0.70 o
   5   9   1        2.26        3.33      1.00 o
   6   9   1        4.16        3.69      0.83 o
   7   9   1        1.84        2.41      0.87 o
   8   9   1        8.22        7.71      0.85 o
   9   9   1        0.01        0.00      0.91 o
  -2  10   1        0.10        0.70      0.63 o
  -1  10   1        0.65        0.92      0.59 o
   0  10   1        0.39        0.61      0.51 o
   1  10   1        7.25        8.89      0.62 o
   2  10   1        2.14        2.23      0.59 o
   3  10   1        3.05        4.24      0.65 o
   4  10   1       12.83       13.65      0.75 o
   5  10   1       12.34       13.13      0.88 o
   6  10   1        1.22        1.85      1.08 o
   7  10   1        0.05        0.15      1.13 o
   8  10   1        2.30        2.52      1.09 o
   0  11   1        1.36        1.53      0.57 o
   1  11   1        0.00       -0.06      0.56 o
   2  11   1        0.64        0.76      0.63 o
   3  11   1        0.88        1.28      0.68 o
   4  11   1        0.03       -0.32      0.74 o
   5  11   1        0.30        0.96      1.04 o
  -5 -10   2        0.67        0.15      1.13 o
  -4 -10   2        0.06        0.28      0.85 o
  -3 -10   2        0.56        1.12      0.74 o
  -2 -10   2        0.63        0.52      0.56 o
  -1 -10   2        0.82        0.65      0.70 o
   0 -10   2        1.47        1.30      0.57 o
  -7  -9   2        0.23        0.41      1.03 o
  -6  -9   2        1.73        2.06      1.64 o
  -5  -9   2        7.21        8.53      1.09 o
  -4  -9   2        0.21        0.77      0.80 o
  -3  -9   2        1.85        2.28      0.68 o
  -2  -9   2       17.92       19.59      1.57 o
  -1  -9   2        0.24        0.22      0.58 o
   0  -9   2        4.22        4.12      0.48 o
   1  -9   2        0.48        0.58      0.51 o
   2  -9   2        0.17        0.42      0.61 o
   3  -9   2        1.92        2.01      0.48 o
  -8  -8   2        0.51        0.02      0.77 o
  -7  -8   2        2.25        2.09      0.83 o
  -6  -8   2        1.02        1.66      0.92 o
  -5  -8   2        4.86        2.27      1.16 o
  -4  -8   2        0.64        0.73      0.62 o
  -3  -8   2       16.57       17.52      0.73 o
  -2  -8   2       13.14       10.83      0.63 o
  -1  -8   2        7.47        8.05      0.91 o
   0  -8   2        0.09        0.17      0.55 o
   1  -8   2       10.52       12.79      1.20 o
   2  -8   2       60.65       59.04      1.58 o
   3  -8   2        0.06        0.23      0.50 o
   4  -8   2        0.02        0.30      0.49 o
  -9  -7   2        0.59        1.16      0.75 o
  -8  -7   2        0.68        0.06      0.72 o
  -7  -7   2       27.03       26.51      1.38 o
  -6  -7   2        0.44        0.44      0.76 o
  -5  -7   2        1.84        1.30      0.84 o
  -4  -7   2       35.61       42.58      1.04 o
  -3  -7   2        6.16        5.27      0.67 o
  -2  -7   2        2.17        1.73      0.46 o
  -1  -7   2       23.54       24.12      0.58 o
   0  -7   2       19.27       16.17      0.53 o
   1  -7   2        4.86        5.66      0.44 o
   2  -7   2       11.09       12.21      0.47 o
   3  -7   2        0.03        0.02      0.38 o
   4  -7   2        3.95        3.55      0.44 o
   5  -7   2        1.32        1.71      0.52 o
   6  -7   2        0.19        0.43      0.46 o
 -10  -6   2        0.14        0.45      0.77 o
  -9  -6   2        1.51        0.94      0.73 o
  -8  -6   2        5.08        6.20      0.74 o
  -7  -6   2       29.01       28.00      0.85 o
  -6  -6   2       11.59       10.07      0.81 o
  -5  -6   2        2.59        2.54      0.70 o
  -4  -6   2        0.59        0.88      0.58 o
  -3  -6   2       15.97       17.75      0.61 o
  -2  -6   2       26.42       27.94      0.59 o
  -1  -6   2       18.75       21.80      0.59 o
   0  -6   2      142.75      148.22      1.69 o
   1  -6   2        6.33        6.55      0.45 o
   2  -6   2        0.13        0.53      0.36 o
   3  -6   2       58.76       56.10      1.14 o
   4  -6   2        8.38        7.66      0.39 o
   5  -6   2        2.72        2.99      0.39 o
   6  -6   2        2.57        2.38      0.40 o
   7  -6   2        2.47        2.40      0.49 o
 -10  -5   2        5.63        5.71      0.76 o
  -9  -5   2        0.25        0.90      0.56 o
  -8  -5   2       32.93       30.02      0.93 o
  -7  -5   2       45.48       48.22      0.79 o
  -6  -5   2       25.28       27.93      0.69 o
  -5  -5   2        2.09        2.79      0.54 o
  -4  -5   2        0.74        0.59      0.44 o
  -3  -5   2       57.08       55.08      0.78 o
  -2  -5   2      253.55      264.67      3.17 o
  -1  -5   2       16.48       15.15      0.43 o
   0  -5   2        0.04        0.13      0.42 o
   1  -5   2        5.72        7.28      0.43 o
   2  -5   2        4.62        6.87      0.44 o
   3  -5   2        0.22        0.59      0.38 o
   4  -5   2       13.96       15.86      0.40 o
   5  -5   2      109.00      112.28      1.39 o
   6  -5   2        0.82        1.09      0.43 o
   7  -5   2        4.31        3.96      0.42 o
   8  -5   2        0.07        0.69      0.40 o
 -11  -4   2        0.38        1.08      0.72 o
 -10  -4   2        1.62        1.78      0.67 o
  -9  -4   2        0.44        0.60      0.61 o
  -8  -4   2      127.20      123.31      2.83 o
  -7  -4   2        3.27        4.86      0.48 o
  -6  -4   2        0.01        0.00      0.50 o
  -5  -4   2       75.40       73.54      1.21 o
  -4  -4   2        0.40        0.87      0.52 o
  -3  -4   2       26.49       30.04      0.55 o
  -2  -4   2      909.21      857.40      9.06 o
  -1  -4   2       21.34       17.82      0.48 o
   0  -4   2      309.77      330.84      2.59 o
   1  -4   2       74.54       67.89      1.45 o
   2  -4   2       11.75       11.34      0.45 o
   3  -4   2        3.88        3.99      0.37 o
   4  -4   2      244.77      241.73      2.26 o
   5  -4   2       59.12       58.38      0.54 o
   6  -4   2       55.46       56.99      0.57 o
   7  -4   2        4.41        4.57      0.43 o
   8  -4   2        2.36        2.17      0.42 o
   9  -4   2        0.28        0.90      0.45 o
 -11  -3   2        7.29        7.59      0.56 o
 -10  -3   2        0.02        0.07      0.56 o
  -9  -3   2        5.38        5.91      0.55 o
  -8  -3   2        1.44        1.82      0.50 o
  -7  -3   2        8.43       10.00      0.52 o
  -6  -3   2       43.67       42.73      0.87 o
  -5  -3   2        1.34        1.02      0.48 o
  -4  -3   2       82.63       87.65      1.44 o
  -3  -3   2      481.72      504.16      5.43 o
  -2  -3   2        4.63        5.93      0.42 o
  -1  -3   2      178.33      182.73      1.85 o
   0  -3   2      412.25      434.72      2.89 o
   1  -3   2       10.97       11.62      0.39 o
   2  -3   2       67.48       63.24      0.63 o
   3  -3   2      132.50      129.54      1.36 o
   4  -3   2        0.66        0.47      0.38 o
   5  -3   2        6.58        6.78      0.37 o
   6  -3   2       23.12       20.69      0.52 o
   7  -3   2        7.19        7.16      0.41 o
   8  -3   2        0.87        1.14      0.41 o
   9  -3   2       14.10       14.46      0.47 o
 -11  -2   2        2.71        2.87      0.53 o
 -10  -2   2        1.37        1.03      0.53 o
  -9  -2   2        0.31        0.50      0.53 o
  -8  -2   2        3.31        2.55      0.41 o
  -7  -2   2      429.11      427.53      5.71 o
  -6  -2   2      188.73      190.52      3.41 o
  -5  -2   2       29.93       35.86      0.59 o
  -4  -2   2        6.40        4.66      0.44 o
  -2  -2   2      512.79      486.98      8.10 o
  -1  -2   2      658.29      593.01      4.34 o
   0  -2   2      768.82      710.77      9.43 o
   1  -2   2      749.46      687.26      8.47 o
   2  -2   2       68.18       71.43      0.81 o
   3  -2   2      191.23      187.71      1.84 o
   4  -2   2      685.26      718.02      5.41 o
   5  -2   2       49.17       45.51      0.51 o
   6  -2   2       36.02       36.46      0.55 o
   7  -2   2       19.93       20.35      0.60 o
   8  -2   2        0.12        0.59      0.44 o
   9  -2   2        2.00        1.93      0.40 o
  10  -2   2        0.05        0.25      0.41 o
 -11  -1   2        2.15        2.00      0.50 o
 -10  -1   2        7.53        8.17      0.53 o
  -9  -1   2        5.92        6.02      0.45 o
  -8  -1   2        8.52        6.36      0.43 o
  -7  -1   2        9.09       11.93      0.51 o
  -6  -1   2       24.65       22.22      0.47 o
  -5  -1   2       52.68       49.51      0.62 o
  -4  -1   2       21.05       23.69      0.56 o
  -3  -1   2      171.77      203.71      2.36 o
  -2  -1   2     1480.34     1431.44     25.95 o
  -1  -1   2     8787.74     7731.65    196.53 o
   0  -1   2     3099.85     3098.60     26.68 o
   1  -1   2        0.99        0.36      0.41 o
   2  -1   2      615.44      561.97      2.22 o
   4  -1   2      429.21      396.57      3.19 o
   5  -1   2       95.44       95.15      0.71 o
   6  -1   2       61.39       72.02      1.00 o
   7  -1   2        7.97        9.66      0.45 o
   8  -1   2       17.67       14.85      0.48 o
   9  -1   2       17.05       18.21      0.74 o
  10  -1   2       10.57        8.87      0.49 o
 -11   0   2        0.14        0.07      0.45 o
 -10   0   2        6.60        5.46      0.46 o
  -9   0   2        2.13        3.39      0.41 o
  -8   0   2      156.80      143.09      1.90 o
  -7   0   2       83.23       80.14      1.01 o
  -6   0   2      185.43      184.78      2.28 o
  -5   0   2        2.55        1.53      0.40 o
  -4   0   2       41.94       46.52      0.73 o
  -3   0   2      341.14      366.48      4.06 o
  -2   0   2       34.38       34.98      1.33 o
  -1   0   2     1244.76     1275.21     25.15 o
   0   0   2      427.99      437.39      2.60 o
   1   0   2     1519.14     1565.61      6.72 o
   2   0   2      342.74      399.63      1.31 o
   3   0   2      171.55      141.75      0.78 o
   4   0   2     1135.74     1160.13     10.76 o
   5   0   2      816.82      874.18      8.76 o
   6   0   2        0.04        0.29      0.35 o
   7   0   2        7.15        7.95      1.00 o
   8   0   2        5.47        7.08      0.46 o
   9   0   2        5.12        5.55      0.43 o
  10   0   2        0.32        0.68      0.49 o
  11   0   2        0.18        0.65      0.44 o
 -10   1   2        1.58        1.79      0.40 o
  -9   1   2        0.19        0.48      0.39 o
  -8   1   2       11.35       10.83      0.49 o
  -7   1   2        0.09        0.23      0.35 o
  -6   1   2       43.11       44.76      0.84 o
  -5   1   2       17.78       16.89      0.50 o
  -4   1   2      348.58      352.29      3.81 o
  -3   1   2        0.35        0.41      0.41 o
  -2   1   2      395.80      353.75      5.00 o
  -1   1   2     4680.42     4451.87     57.36 o
   0   1   2       93.71       98.99      1.05 o
   1   1   2      957.58     1066.02      8.94 o
   2   1   2      436.73      481.30      2.83 o
   4   1   2      262.87      225.17      0.99 o
   6   1   2       54.24       60.91      0.79 o
   7   1   2        0.07        0.38      0.35 o
   8   1   2      104.69      100.90      1.70 o
   9   1   2        1.04        0.85      0.42 o
  10   1   2        0.55        1.29      0.49 o
  11   1   2        6.10        6.20      0.46 o
 -10   2   2        0.73        0.51      0.44 o
  -9   2   2        9.84        9.15      0.61 o
  -8   2   2       39.94       40.84      0.55 o
  -7   2   2       30.54       28.25      0.70 o
  -6   2   2        5.04        6.22      0.42 o
  -5   2   2       78.14       88.08      0.66 o
  -4   2   2       85.24       98.60      1.57 o
  -3   2   2       20.29       19.97      0.47 o
  -2   2   2       60.38       67.03      5.49 o
  -1   2   2     3504.65     3267.98     41.82 o
   0   2   2     4817.36     4598.98     38.11 o
   1   2   2      279.47      246.29      2.25 o
   2   2   2     1290.87     1458.72      9.60 o
   3   2   2     1234.71     1280.35      8.13 o
   4   2   2      758.05      735.99      5.52 o
   5   2   2       65.09       63.76      0.78 o
   6   2   2        4.67        4.21      0.42 o
   7   2   2       25.52       25.93      0.56 o
   8   2   2       17.89       18.39      0.51 o
   9   2   2       18.78       18.85      0.49 o
  10   2   2        8.80        8.63      0.52 o
  11   2   2        1.38        1.71      0.53 o
 -10   3   2        2.53        2.58      0.46 o
  -9   3   2        2.68        2.83      0.40 o
  -8   3   2        3.94        4.26      0.40 o
  -7   3   2        1.10        1.26      0.42 o
  -6   3   2       42.33       43.85      0.64 o
  -5   3   2        4.41        4.03      0.45 o
  -4   3   2      139.59      123.15      2.24 o
  -3   3   2      559.30      588.17      4.49 o
  -2   3   2       31.41       33.51      0.58 o
   0   3   2     2357.55     2207.53     48.91 o
   1   3   2      282.95      331.73      5.14 o
   2   3   2       18.90       15.77      0.74 o
   4   3   2      196.45      239.74      2.13 o
   5   3   2       34.85       26.96      0.56 o
   6   3   2      283.74      278.83      2.15 o
   7   3   2       20.04       18.62      0.50 o
   8   3   2        9.98       10.07      0.50 o
   9   3   2       21.24       24.66      0.56 o
  10   3   2        0.30        0.73      0.46 o
  11   3   2        0.01        0.14      0.53 o
  -9   4   2        9.58       11.17      0.52 o
  -8   4   2        3.29        3.72      0.39 o
  -7   4   2        3.32        3.05      0.40 o
  -6   4   2       49.91       48.06      0.82 o
  -5   4   2      226.28      225.80      2.39 o
  -4   4   2       24.12       24.73      0.51 o
  -3   4   2       80.71       77.03      0.66 o
  -1   4   2      453.82      462.21      6.86 o
   0   4   2       35.56       31.67      0.62 o
   1   4   2      294.12      316.28      4.96 o
   2   4   2       22.35       21.91      0.73 o
   3   4   2      594.43      755.65      9.80 o
   4   4   2      762.35      803.12      6.89 o
   5   4   2       18.84       13.50      0.53 o
   6   4   2        3.65        4.21      0.45 o
   7   4   2       87.76       87.85      1.05 o
   8   4   2        7.76        8.24      0.48 o
   9   4   2        6.21        7.36      0.50 o
  10   4   2        0.49        0.60      0.49 o
  11   4   2       11.13       12.23      0.54 o
  -8   5   2        0.18        0.39      0.41 o
  -7   5   2        8.20        7.49      0.43 o
  -6   5   2       39.40       40.28      0.78 o
  -5   5   2        0.04       -0.04      0.44 o
  -4   5   2      141.49      143.79      1.18 o
  -3   5   2       28.68       25.06      0.53 o
  -2   5   2      141.52      145.63      1.60 o
  -1   5   2        6.53        6.80      0.45 o
   0   5   2      315.79      279.36      1.74 o
   1   5   2      728.76      711.94      8.71 o
   2   5   2        1.59        0.44      0.49 o
   3   5   2       11.50       12.51      1.33 o
   4   5   2        6.18        3.51      0.49 o
   5   5   2       10.96        9.01      0.51 o
   6   5   2       44.18       33.33      0.60 o
   7   5   2       18.74       16.58      0.74 o
   8   5   2       20.46       19.95      0.60 o
   9   5   2       16.64       16.81      0.59 o
  10   5   2       12.68       12.20      0.61 o
  11   5   2        2.13        2.25      0.53 o
  -8   6   2        7.25        8.40      0.53 o
  -7   6   2        1.73        1.80      0.46 o
  -6   6   2       22.94       24.30      0.78 o
  -5   6   2       20.67       17.22      0.51 o
  -4   6   2      107.54      103.07      1.06 o
  -3   6   2       17.51       16.31      0.52 o
  -2   6   2       19.29       17.16      0.53 o
  -1   6   2      152.57      145.36      1.25 o
   0   6   2        7.95        6.15      0.56 o
   1   6   2       39.32       43.27      1.14 o
   2   6   2        4.27        4.28      0.53 o
   3   6   2      159.58      154.71      1.37 o
   4   6   2        2.03        3.25      0.53 o
   5   6   2      210.80      206.77      1.19 o
   6   6   2      124.66      127.80      1.06 o
   7   6   2        0.83        0.72      0.67 o
   8   6   2        6.63        6.47      0.69 o
   9   6   2        6.71       10.12      0.63 o
  10   6   2        3.23        2.81      0.72 o
  11   6   2        0.00       -0.19      0.76 o
  -7   7   2        0.93        1.40      0.46 o
  -6   7   2        1.43        1.23      0.36 o
  -5   7   2        2.76        4.39      0.46 o
  -4   7   2       28.36       27.52      0.64 o
  -3   7   2       10.38       11.48      0.37 o
  -2   7   2       11.74        9.75      0.39 o
  -1   7   2      200.65      189.94      1.43 o
   0   7   2        0.02        0.59      0.50 o
   1   7   2       54.50       55.60      0.98 o
   2   7   2       98.41      106.01      0.92 o
   3   7   2       77.15       79.57      0.91 o
   4   7   2        0.43        0.32      0.50 o
   5   7   2        0.10        0.35      0.55 o
   6   7   2        1.50        1.27      0.51 o
   7   7   2       12.26       14.06      0.65 o
   8   7   2       23.59       19.58      1.71 o
   9   7   2        0.20        0.86      0.69 o
  10   7   2        4.31        4.64      0.94 o
  -6   8   2        2.10        2.57      0.47 o
  -5   8   2        7.87        9.60      0.51 o
  -4   8   2        4.14        5.29      0.42 o
  -3   8   2        1.72        2.00      0.37 o
  -2   8   2        0.46        0.77      0.37 o
  -1   8   2       49.49       51.16      1.01 o
   0   8   2        8.18        9.25      0.48 o
   1   8   2      210.63      208.08      4.22 o
   2   8   2       35.85       34.46      0.69 o
   3   8   2       41.00       37.48      0.93 o
   4   8   2      154.64      151.52      1.55 o
   5   8   2        3.44        3.47      0.62 o
   6   8   2       43.94       42.28      1.01 o
   7   8   2       11.99       14.76      0.71 o
   8   8   2        1.39        1.57      0.72 o
   9   8   2        0.01        0.05      0.74 o
  10   8   2        0.29        0.18      0.80 o
  -4   9   2        2.51        2.79      0.47 o
  -3   9   2        9.01        8.55      0.53 o
  -2   9   2        1.82        1.52      0.42 o
  -1   9   2       25.07       25.75      0.62 o
   0   9   2        0.14        0.91      0.48 o
   1   9   2        2.07        2.01      0.55 o
   2   9   2        0.01        0.35      0.53 o
   3   9   2        3.54        3.40      0.64 o
   4   9   2       22.12       26.91      0.77 o
   5   9   2        9.96       12.56      0.83 o
   6   9   2        6.36        6.95      0.84 o
   7   9   2        0.01        0.25      0.66 o
   8   9   2       10.22       13.34      0.90 o
   9   9   2        1.61        0.76      0.82 o
  -3  10   2        4.50        4.06      0.52 o
  -2  10   2        0.01        0.75      0.48 o
  -1  10   2        9.29        9.67      0.71 o
   0  10   2        0.25        0.75      0.58 o
   1  10   2        7.56        8.97      0.60 o
   2  10   2       16.27       13.65      0.67 o
   3  10   2        0.08        0.58      0.51 o
   4  10   2        1.49        1.85      0.57 o
   5  10   2        9.32        8.23      0.69 o
   6  10   2        0.88        1.36      1.03 o
   7  10   2        0.02       -0.19      0.85 o
   8  10   2        0.27        0.17      0.78 o
   0  11   2        2.55        2.76      0.59 o
   1  11   2        0.72        0.15      0.55 o
   2  11   2        1.03        0.91      0.65 o
   3  11   2       11.84       13.42      0.71 o
   4  11   2        1.38        1.83      0.75 o
   5  11   2        0.06        0.28      0.89 o
   6  11   2        9.57        9.55      1.22 o
  -6  -9   3        0.02        0.36      1.34 o
  -4  -9   3        9.94       12.57      1.46 o
  -3  -9   3        5.50        5.29      0.73 o
  -2  -9   3        0.03        0.65      0.63 o
  -1  -9   3        0.66        0.89      0.66 o
   0  -9   3        7.50        5.64      0.60 o
   1  -9   3        0.10        0.43      0.47 o
   2  -9   3        0.23        0.99      0.54 o
  -8  -8   3        0.00        0.43      0.89 o
  -7  -8   3        0.30        0.52      0.88 o
  -6  -8   3       16.38       15.81      1.50 o
  -5  -8   3        3.82        4.22      1.06 o
  -4  -8   3       12.31       11.25      1.08 o
  -3  -8   3       10.65        8.38      0.71 o
  -2  -8   3        0.72        0.86      0.53 o
  -1  -8   3        9.34       10.17      0.62 o
   0  -8   3        0.74        0.68      0.50 o
   1  -8   3       23.39       24.29      0.63 o
   2  -8   3        7.53        5.98      0.45 o
   3  -8   3        1.79        1.58      0.41 o
   4  -8   3        0.27        0.11      0.45 o
  -9  -7   3        0.03        0.28      0.78 o
  -8  -7   3        0.08        0.19      0.84 o
  -7  -7   3        0.14        0.40      0.71 o
  -6  -7   3        0.13        0.15      0.76 o
  -5  -7   3        0.02        0.04      0.75 o
  -4  -7   3       16.45       17.00      0.90 o
  -3  -7   3        0.17        1.60      0.54 o
  -2  -7   3        0.01        0.53      0.44 o
  -1  -7   3       53.91       54.85      0.96 o
   0  -7   3       29.29       25.96      0.54 o
   1  -7   3        4.61        5.05      0.49 o
   2  -7   3        8.19        7.03      0.48 o
   3  -7   3        0.08        0.28      0.40 o
   4  -7   3        0.03        0.47      0.43 o
   5  -7   3        0.23        0.81      0.47 o
  -9  -6   3        1.72        2.21      0.77 o
  -8  -6   3       11.22       10.87      0.75 o
  -7  -6   3        4.01        3.84      0.58 o
  -6  -6   3       38.79       41.63      0.98 o
  -4  -6   3        3.24        4.68      0.54 o
  -3  -6   3       16.30       13.89      0.56 o
  -2  -6   3        8.69        7.29      0.43 o
  -1  -6   3        1.54        2.63      0.43 o
   0  -6   3       42.45       42.57      0.61 o
   1  -6   3       12.84       13.23      0.44 o
   2  -6   3        7.08        8.40      0.38 o
   3  -6   3        0.54        0.83      0.45 o
   4  -6   3       14.77       16.08      0.57 o
   5  -6   3        5.52        5.09      0.46 o
   6  -6   3        1.38        1.58      0.44 o
 -10  -5   3        1.85        1.86      0.65 o
  -9  -5   3        0.09       -0.52      0.73 o
  -8  -5   3        0.32        0.47      0.50 o
  -7  -5   3        0.27        0.63      0.55 o
  -6  -5   3       61.04       61.12      1.31 o
  -5  -5   3       55.41       53.10      1.41 o
  -4  -5   3       14.86       15.08      0.50 o
  -3  -5   3       35.13       36.00      0.57 o
  -2  -5   3       17.29       17.75      0.48 o
  -1  -5   3      343.90      347.02      2.59 o
   0  -5   3        3.51        3.12      0.36 o
   1  -5   3       45.45       47.75      0.51 o
   2  -5   3        0.02        0.31      0.42 o
   3  -5   3        5.34        7.13      0.40 o
   4  -5   3       30.35       28.44      0.85 o
   5  -5   3       11.48       12.34      0.46 o
   6  -5   3        2.89        2.57      0.40 o
   7  -5   3        0.07        0.35      0.42 o
 -10  -4   3        0.84        0.92      0.57 o
  -9  -4   3        0.03        0.35      0.57 o
  -8  -4   3       80.42       80.84      0.89 o
  -7  -4   3        7.34        6.63      0.50 o
  -6  -4   3       54.70       53.32      0.77 o
  -5  -4   3      135.55      130.85      1.94 o
  -4  -4   3       10.64       11.26      0.51 o
  -3  -4   3        2.32        2.27      0.40 o
  -2  -4   3        9.01        7.81      0.41 o
  -1  -4   3       64.67       55.49      1.17 o
   0  -4   3       17.16       19.30      0.41 o
   1  -4   3      200.30      225.74      1.36 o
   2  -4   3       59.44       62.92      0.54 o
   3  -4   3        0.36        1.27      0.37 o
   4  -4   3       95.47       88.66      1.43 o
   5  -4   3        1.32        2.77      0.38 o
   6  -4   3        5.40        5.70      0.40 o
   7  -4   3        2.21        2.43      0.41 o
   8  -4   3        3.66        4.02      0.44 o
 -10  -3   3        0.05        0.67      0.44 o
  -9  -3   3        3.98        4.68      0.53 o
  -8  -3   3        5.31        5.54      0.49 o
  -7  -3   3       12.60       13.17      0.55 o
  -6  -3   3       86.24       85.41      1.34 o
  -5  -3   3       11.83       10.63      0.49 o
  -4  -3   3      155.21      143.87      2.65 o
  -3  -3   3        5.37        3.11      0.40 o
  -2  -3   3      157.78      164.76      1.64 o
  -1  -3   3       38.58       39.25      0.50 o
   0  -3   3      229.03      199.04      1.93 o
   1  -3   3      125.64      127.28      1.29 o
   2  -3   3       38.39       37.74      0.64 o
   3  -3   3        2.81        2.07      0.29 o
   4  -3   3        3.27        2.85      0.34 o
   5  -3   3        0.68        0.75      0.35 o
   6  -3   3       56.07       56.94      0.87 o
   7  -3   3        4.29        4.54      0.39 o
   8  -3   3        0.36        0.99      0.45 o
   9  -3   3        1.75        2.02      0.45 o
 -11  -2   3        0.11       -0.04      0.57 o
 -10  -2   3       11.83       11.97      0.57 o
  -9  -2   3        3.65        4.91      0.47 o
  -8  -2   3       13.52       13.99      0.46 o
  -7  -2   3      107.47      104.90      2.06 o
  -6  -2   3       28.72       25.94      0.68 o
  -5  -2   3       10.36       10.91      0.48 o
  -4  -2   3      381.86      355.77      4.09 o
  -3  -2   3        2.74        1.98      0.43 o
  -2  -2   3       15.23       12.96      0.47 o
  -1  -2   3      284.45      320.19      3.63 o
   1  -2   3       14.68       13.90      0.39 o
   2  -2   3      153.86      176.95      1.70 o
   3  -2   3       56.27       55.53      0.49 o
   4  -2   3        0.76        0.56      0.29 o
   5  -2   3       65.87       64.48      1.20 o
   6  -2   3       35.32       33.41      0.47 o
   7  -2   3       36.51       35.60      0.66 o
   8  -2   3        0.26        0.50      0.40 o
   9  -2   3        1.54        1.78      0.39 o
  10  -2   3        0.02        0.38      0.49 o
 -11  -1   3        0.83        0.76      1.09 o
 -10  -1   3        0.98        0.72      0.46 o
  -9  -1   3       20.78       22.74      0.88 o
  -8  -1   3       18.82       21.49      0.63 o
  -7  -1   3        2.91        3.50      0.52 o
  -6  -1   3       31.24       32.18      0.83 o
  -4  -1   3      107.60       98.44      0.77 o
  -3  -1   3       31.67       29.50      0.56 o
  -2  -1   3       91.76       88.31      1.29 o
  -1  -1   3     3080.68     3039.28     25.77 o
   0  -1   3     2069.26     2231.39      6.81 o
   1  -1   3      500.92      436.18      3.78 o
   2  -1   3      166.93      172.17      1.19 o
   3  -1   3        0.87        1.57      0.33 o
   4  -1   3       29.41       27.52      0.42 o
   5  -1   3       23.72       20.52      0.44 o
   6  -1   3       90.74       88.63      0.57 o
   7  -1   3       14.41       12.78      0.56 o
   8  -1   3      107.51      100.83      1.19 o
   9  -1   3        7.78        6.84      0.47 o
  10  -1   3        3.26        4.03      0.45 o
 -10   0   3        0.16        0.33      0.43 o
  -9   0   3       10.10       11.25      0.47 o
  -8   0   3       45.72       46.48      0.56 o
  -7   0   3       31.22       31.76      0.55 o
  -6   0   3       97.85       92.36      1.10 o
  -5   0   3       75.13       74.70      1.63 o
  -4   0   3      639.91      643.31      8.14 o
  -3   0   3      438.28      433.74      5.51 o
  -2   0   3      376.70      365.32      2.54 o
  -1   0   3      968.40     1026.37     18.67 o
   0   0   3     5945.51     5575.84     18.38 o
   1   0   3     2362.94     2493.93     23.61 o
   2   0   3      744.57      722.57      4.57 o
   3   0   3      368.02      376.59      2.91 o
   4   0   3      473.07      501.50      5.25 o
   5   0   3       12.02       12.75      0.51 o
   6   0   3      189.14      171.00      1.50 o
   7   0   3       68.97       68.64      1.26 o
   8   0   3       13.56       13.99      0.48 o
   9   0   3        0.94        1.82      0.47 o
  10   0   3        0.23        0.20      0.45 o
  11   0   3        1.14        1.61      0.50 o
 -10   1   3        4.90        5.58      0.43 o
  -9   1   3        2.72        2.47      0.48 o
  -8   1   3      113.04      111.68      2.34 o
  -7   1   3       16.66       14.66      0.40 o
  -6   1   3        1.21        1.04      0.39 o
  -5   1   3       91.18       82.31      0.89 o
  -4   1   3      712.20      682.75      8.56 o
  -2   1   3      136.90      119.23      0.97 o
  -1   1   3      134.22      131.35      2.98 o
   0   1   3     1806.84     1843.87     16.51 o
   1   1   3     8149.44     7660.08     44.78 o
   2   1   3     1044.58     1057.52     10.73 o
   3   1   3       29.42       33.63      0.51 o
   4   1   3        0.03        0.69      0.36 o
   5   1   3        1.88        2.48      0.37 o
   6   1   3        1.13        1.82      0.42 o
   7   1   3        4.83        3.29      0.40 o
   8   1   3       49.25       48.36      0.58 o
   9   1   3       33.01       31.87      0.67 o
  10   1   3        2.22        2.49      0.39 o
  11   1   3        0.99        1.44      0.54 o
 -10   2   3        2.36        2.29      0.46 o
  -9   2   3        1.18        1.22      0.45 o
  -8   2   3        3.50        5.23      0.48 o
  -7   2   3       43.35       42.06      1.10 o
  -6   2   3       42.75       39.63      0.83 o
  -5   2   3       19.98       15.27      0.76 o
  -4   2   3      235.19      225.33      4.27 o
  -3   2   3      339.37      331.44      8.13 o
  -2   2   3       21.55       25.72      0.56 o
  -1   2   3      355.03      328.82      5.64 o
   0   2   3        9.09        9.14      0.51 o
   1   2   3     1949.55     1960.03      8.57 o
   2   2   3        0.11        1.07      0.55 o
   3   2   3       41.52       35.64      0.59 o
   4   2   3       64.28       62.40      0.80 o
   5   2   3       15.45       19.00      0.48 o
   6   2   3       90.02      101.96      1.15 o
   7   2   3      261.16      249.64      1.28 o
   8   2   3       47.24       45.22      0.58 o
   9   2   3        0.11        0.82      0.41 o
  10   2   3        8.65        9.74      0.51 o
  11   2   3        0.50        0.60      0.54 o
  -9   3   3        3.89        4.78      0.47 o
  -8   3   3        0.01       -0.44      0.43 o
  -7   3   3        0.53        0.16      0.59 o
  -6   3   3      196.24      194.73      1.08 o
  -5   3   3       31.57       33.68      0.48 o
  -4   3   3       11.19        9.42      0.43 o
  -3   3   3      733.29      722.33      7.65 o
  -2   3   3       51.79       50.90      0.62 o
  -1   3   3       33.56       31.66      0.61 o
   0   3   3     1184.69     1341.67      6.72 o
   1   3   3       21.74       19.95      0.64 o
   2   3   3       12.37       12.91      0.57 o
   3   3   3      239.97      294.46      2.28 o
   4   3   3       10.92       14.48      0.49 o
   6   3   3      312.42      296.55      3.87 o
   7   3   3       38.47       39.49      0.58 o
   8   3   3        0.55        0.78      0.46 o
   9   3   3        4.82        4.73      0.53 o
  10   3   3        3.26        2.28      0.53 o
  11   3   3        1.61        2.33      0.54 o
  -9   4   3       14.38       13.67      0.50 o
  -8   4   3       10.63       11.59      0.49 o
  -7   4   3        3.38        3.90      0.46 o
  -6   4   3       11.14       11.24      0.44 o
  -5   4   3        1.76        3.10      0.38 o
  -4   4   3      146.03      144.89      1.12 o
  -2   4   3        0.93        0.30      0.39 o
  -1   4   3       78.14       95.17      1.02 o
   0   4   3      175.51      194.69      2.12 o
   1   4   3     2102.38     1988.74     19.90 o
   2   4   3      168.71      166.48      3.04 o
   3   4   3      160.18      191.43      4.46 o
   4   4   3      128.29      127.94      1.15 o
   5   4   3      223.57      209.66      2.44 o
   6   4   3       43.75       38.57      0.58 o
   7   4   3       14.75       18.38      0.53 o
   8   4   3      166.90      164.46      1.06 o
   9   4   3        5.66        4.80      0.51 o
  10   4   3        4.89        5.26      0.51 o
  11   4   3        8.91        9.57      0.57 o
  -8   5   3        7.36        6.48      0.48 o
  -7   5   3        1.29        1.46      0.44 o
  -6   5   3        3.77        2.86      0.38 o
  -5   5   3      110.11      112.41      1.54 o
  -4   5   3       53.57       54.47      0.63 o
  -3   5   3        9.62        9.63      0.46 o
  -2   5   3       74.99       81.14      1.03 o
  -1   5   3      153.21      151.89      1.60 o
   0   5   3      209.89      236.83      3.09 o
   1   5   3     1477.07     1533.90     19.52 o
   2   5   3        1.23        0.27      0.43 o
   3   5   3       80.27       84.04      0.88 o
   5   5   3       18.06       20.71      0.53 o
   6   5   3      259.94      252.84      1.83 o
   8   5   3        0.00        0.22      0.47 o
   9   5   3        0.47        1.57      0.48 o
  10   5   3       12.48       13.02      0.53 o
  11   5   3        1.77        1.51      0.61 o
  -8   6   3        3.62        4.08      0.50 o
  -7   6   3        2.21        3.27      0.39 o
  -6   6   3        2.67        3.19      0.44 o
  -5   6   3        3.72        4.24      0.43 o
  -4   6   3       89.72       87.76      0.69 o
  -3   6   3       17.15       17.50      0.48 o
  -2   6   3       10.61        9.57      0.42 o
  -1   6   3      230.86      224.08      1.06 o
   0   6   3       44.11       43.21      0.64 o
   1   6   3        8.62        7.08      0.57 o
   2   6   3       55.16       46.99      0.74 o
   3   6   3      261.35      269.85      2.40 o
   4   6   3        1.84        2.31      0.54 o
   5   6   3       15.11       11.33      0.48 o
   6   6   3       79.69       78.68      0.76 o
   7   6   3       25.42       27.46      0.61 o
   8   6   3       71.80       63.29      0.81 o
   9   6   3        0.06        0.47      0.55 o
  10   6   3        0.17        0.71      0.64 o
  11   6   3        1.70        1.26      0.59 o
  -7   7   3        1.74        1.80      0.50 o
  -6   7   3        1.36        1.35      0.46 o
  -5   7   3        4.89        5.38      0.40 o
  -4   7   3       10.85       12.90      0.59 o
  -3   7   3        0.75        0.86      0.44 o
  -2   7   3       33.05       29.29      0.54 o
  -1   7   3       64.94       60.24      0.67 o
   0   7   3       21.71       25.38      0.61 o
   1   7   3      173.55      165.16      2.35 o
   2   7   3        9.40        9.21      0.79 o
   3   7   3       39.15       37.36      0.76 o
   4   7   3       91.28       87.15      1.58 o
   5   7   3        4.46        7.04      0.51 o
   6   7   3        0.36        1.58      0.47 o
   7   7   3       10.49        9.56      0.62 o
   8   7   3       17.12       22.89      0.78 o
   9   7   3        0.30        0.20      0.70 o
  10   7   3        0.80        0.45      0.83 o
  11   7   3        7.82       10.09      1.12 o
  -6   8   3       14.56       15.22      0.55 o
  -5   8   3        2.78        2.74      0.47 o
  -4   8   3        0.12        0.49      0.38 o
  -3   8   3       36.44       39.35      1.04 o
  -2   8   3       74.52       67.92      1.11 o
  -1   8   3       38.06       34.99      0.66 o
   0   8   3        0.71        1.68      0.48 o
   1   8   3       17.65       17.89      0.60 o
   2   8   3        3.98        4.84      0.55 o
   3   8   3        0.04        0.46      0.53 o
   4   8   3       77.92       74.79      0.85 o
   5   8   3       23.61       23.54      0.63 o
   6   8   3       70.74       68.85      1.55 o
   7   8   3        0.27        0.96      0.60 o
   8   8   3        0.78        1.25      0.72 o
   9   8   3        9.10        8.73      0.78 o
  10   8   3        1.28        0.99      0.77 o
  -5   9   3        0.19        0.40      0.52 o
  -4   9   3        0.72        0.57      0.43 o
  -3   9   3        0.59        0.45      0.48 o
  -2   9   3        0.28        0.39      0.48 o
  -1   9   3        0.57        1.62      0.50 o
   0   9   3       16.17       13.44      0.54 o
   1   9   3       11.85       12.41      0.59 o
   2   9   3       25.63       26.75      0.65 o
   3   9   3       46.38       51.70      0.79 o
   4   9   3       41.34       39.18      2.05 o
   5   9   3        8.59        9.55      0.66 o
   6   9   3        4.76        5.19      0.70 o
   7   9   3        1.23        1.76      0.68 o
   8   9   3        4.28        3.81      0.96 o
   9   9   3        4.20        4.09      0.86 o
  -3  10   3        0.73        0.52      0.55 o
  -2  10   3        3.25        4.64      0.52 o
  -1  10   3        8.84        8.38      0.60 o
   0  10   3        0.48        0.30      0.48 o
   1  10   3        0.64        0.92      0.50 o
   2  10   3        1.75        1.86      0.58 o
   3  10   3        0.04        0.09      0.50 o
   4  10   3        3.94        5.55      0.61 o
   5  10   3        0.70       -0.03      0.64 o
   6  10   3        0.30        0.29      1.02 o
   7  10   3        7.81        9.33      0.89 o
   8  10   3        0.02        0.17      0.75 o
  -1  11   3        0.00        0.31      0.60 o
   0  11   3        0.94        1.24      0.64 o
   1  11   3        0.50        0.46      0.53 o
   2  11   3        0.13        0.03      0.52 o
   3  11   3       18.52       17.95      0.74 o
   4  11   3        1.66        2.34      0.65 o
   5  11   3        0.60        0.50      0.78 o
   6  11   3        4.08        3.29      1.11 o
   7  11   3        2.00        2.14      1.21 o
  -4  -9   4        5.32        5.20      2.10 o
  -3  -9   4        3.44        2.74      1.03 o
  -2  -9   4        2.25        2.33      0.74 o
  -1  -9   4        1.88        1.00      0.77 o
   0  -9   4        0.10        0.03      0.55 o
  -7  -8   4        0.62        1.09      0.91 o
  -6  -8   4        3.21        4.45      0.98 o
  -5  -8   4        0.01        0.17      1.00 o
  -4  -8   4       15.10       14.32      1.12 o
  -3  -8   4        6.76        6.47      0.93 o
  -2  -8   4        0.74        1.97      0.63 o
  -1  -8   4       11.89       11.06      0.68 o
   0  -8   4        0.03        0.61      0.45 o
   1  -8   4        2.60        3.06      0.48 o
   2  -8   4        0.12        0.08      0.43 o
   3  -8   4        1.06        1.19      0.51 o
  -8  -7   4        4.06        2.91      0.81 o
  -7  -7   4        0.01        0.65      0.77 o
  -6  -7   4        0.01        0.38      0.67 o
  -5  -7   4        0.00        0.19      0.64 o
  -4  -7   4        0.38        0.62      0.55 o
  -3  -7   4       20.88       21.77      0.58 o
  -2  -7   4       17.35       18.57      0.57 o
  -1  -7   4        1.11        1.98      0.51 o
   0  -7   4        2.71        3.01      0.45 o
   1  -7   4       30.53       29.34      0.59 o
   2  -7   4       12.44       11.85      0.48 o
   3  -7   4        1.70        1.94      0.45 o
   4  -7   4        0.81        1.34      0.40 o
   5  -7   4        0.15        0.52      0.47 o
  -9  -6   4        0.79        0.94      0.78 o
  -8  -6   4        6.08        6.77      0.68 o
  -7  -6   4        0.03        0.42      0.61 o
  -6  -6   4        3.07        3.07      0.57 o
  -5  -6   4       11.65       15.51      0.89 o
  -4  -6   4        9.88        7.40      0.52 o
  -3  -6   4       57.04       54.96      1.62 o
  -2  -6   4        4.53        4.63      0.46 o
  -1  -6   4        0.16        0.61      0.36 o
   0  -6   4        2.29        2.90      0.41 o
   1  -6   4       32.35       34.21      0.52 o
   2  -6   4        2.31        2.03      0.45 o
   3  -6   4       12.51       13.09      0.44 o
   4  -6   4       61.04       60.30      0.78 o
   5  -6   4       11.00        8.34      0.64 o
   6  -6   4        0.04        0.46      0.44 o
  -9  -5   4        2.16        2.92      0.64 o
  -8  -5   4       12.68       13.55      0.70 o
  -7  -5   4        1.74        2.85      0.57 o
  -6  -5   4        2.86        3.88      0.59 o
  -5  -5   4        0.01        0.48      0.54 o
  -4  -5   4        0.21        0.81      0.50 o
  -3  -5   4       54.22       60.63      1.56 o
  -2  -5   4        2.48        1.82      0.46 o
  -1  -5   4        1.75        2.19      0.39 o
   0  -5   4        2.03        2.45      0.36 o
   1  -5   4        2.73        2.20      0.34 o
   2  -5   4       58.80       60.93      0.60 o
   3  -5   4        0.15        0.40      0.35 o
   4  -5   4       30.87       30.31      0.95 o
   5  -5   4        6.01        6.84      0.47 o
   6  -5   4        8.07        8.68      0.48 o
   7  -5   4        0.64        0.81      0.53 o
 -10  -4   4        0.17        0.58      0.58 o
  -9  -4   4        0.04        0.24      0.62 o
  -8  -4   4        3.65        4.28      0.53 o
  -7  -4   4       13.45       14.85      0.64 o
  -6  -4   4        0.15        0.74      0.48 o
  -5  -4   4        0.01        0.42      0.47 o
  -4  -4   4       74.51       78.68      0.76 o
  -3  -4   4      194.35      203.01      2.98 o
  -2  -4   4       31.26       27.46      0.52 o
  -1  -4   4       59.36       66.08      0.94 o
   0  -4   4       10.97       12.15      0.66 o
   1  -4   4       59.16       54.13      0.69 o
   2  -4   4        7.90        8.68      0.40 o
   3  -4   4       12.21       11.90      0.39 o
   4  -4   4       46.16       46.15      0.88 o
   5  -4   4       49.78       46.41      0.61 o
   6  -4   4       15.29       14.33      0.47 o
   7  -4   4        0.16       -0.09      0.38 o
   8  -4   4        0.92        1.03      0.40 o
 -10  -3   4        0.78        0.49      0.52 o
  -9  -3   4        1.73        1.71      0.51 o
  -8  -3   4       17.96       19.41      0.57 o
  -7  -3   4        6.28        6.33      0.48 o
  -6  -3   4       36.80       39.13      0.58 o
  -5  -3   4        0.57        0.72      0.39 o
  -4  -3   4       64.69       68.45      1.00 o
  -3  -3   4       44.39       45.07      0.59 o
  -2  -3   4       27.78       24.70      0.50 o
  -1  -3   4       79.57       84.73      1.89 o
   0  -3   4       20.78       19.85      0.41 o
   1  -3   4       77.09       78.89      0.79 o
   2  -3   4       26.13       24.11      0.41 o
   3  -3   4      400.13      399.13      6.53 o
   4  -3   4        9.49       10.81      0.42 o
   5  -3   4        0.05        0.40      0.33 o
   6  -3   4       13.42       12.28      0.42 o
   7  -3   4        0.44        0.45      0.39 o
   8  -3   4        1.15        1.38      0.40 o
   9  -3   4        2.31        2.05      0.45 o
 -10  -2   4        9.41        8.63      0.56 o
  -9  -2   4        3.83        3.17      0.44 o
  -8  -2   4        0.01        0.09      0.45 o
  -7  -2   4        6.40        6.72      0.45 o
  -6  -2   4        0.06        0.55      0.43 o
  -5  -2   4        7.78        8.80      0.42 o
  -4  -2   4      223.77      211.31      3.33 o
  -3  -2   4      287.07      267.45      1.92 o
  -2  -2   4       98.91       89.18      0.78 o
  -1  -2   4        8.58        6.37      0.42 o
   0  -2   4      144.41      150.18      2.78 o
   1  -2   4      328.14      300.50      3.73 o
   2  -2   4       53.32       44.31      0.69 o
   3  -2   4       14.95       11.11      0.55 o
   4  -2   4       85.84       83.51      0.64 o
   5  -2   4        3.72        3.60      0.33 o
   6  -2   4        0.62        1.23      0.37 o
   7  -2   4       25.72       27.94      0.72 o
   8  -2   4       23.85       24.84      0.51 o
   9  -2   4        0.47        0.12      0.47 o
 -10  -1   4        0.00        0.35      0.50 o
  -9  -1   4        0.45        0.66      0.51 o
  -8  -1   4       78.65       71.75      1.12 o
  -7  -1   4        0.10        0.51      0.37 o
  -6  -1   4      101.51      106.94      1.66 o
  -5  -1   4        1.14        1.74      0.47 o
  -4  -1   4      271.57      265.76      2.79 o
  -3  -1   4      152.83      165.92      4.20 o
  -2  -1   4      116.99      112.71      1.16 o
  -1  -1   4       36.04       44.28      0.82 o
   0  -1   4        0.35        0.57      0.38 o
   1  -1   4      649.65      705.16     11.47 o
   2  -1   4      246.99      243.82      3.02 o
   3  -1   4       99.35      109.31      1.29 o
   4  -1   4      228.45      238.47      0.90 o
   5  -1   4        0.54        1.07      0.34 o
   6  -1   4        8.96       10.58      0.45 o
   7  -1   4        0.05        0.20      0.37 o
   8  -1   4       19.28       18.41      0.63 o
   9  -1   4        0.83        1.01      0.51 o
  10  -1   4        0.31        0.40      0.54 o
 -10   0   4        0.39        0.51      0.52 o
  -9   0   4        1.61        1.64      0.43 o
  -8   0   4        2.55        2.88      0.48 o
  -7   0   4       10.07        8.87      0.47 o
  -6   0   4        8.47        8.51      0.47 o
  -5   0   4      100.83       95.49      1.12 o
  -4   0   4      229.11      246.94      3.72 o
  -3   0   4      309.38      270.84      1.63 o
  -2   0   4       19.35       15.82      0.48 o
  -1   0   4      599.72      640.76      4.96 o
   0   0   4      754.64      763.54      6.62 o
   1   0   4      154.32      182.14      5.06 o
   2   0   4        7.09       10.75      0.77 o
   3   0   4      622.27      579.39      5.49 o
   4   0   4      244.52      286.32      1.90 o
   5   0   4       26.21       32.77      0.46 o
   6   0   4      128.42      144.53      0.79 o
   7   0   4       15.05       11.84      0.49 o
   8   0   4      114.74      109.27      1.35 o
   9   0   4        0.91        1.65      0.48 o
  10   0   4        1.23        0.43      0.46 o
 -10   1   4        8.01        6.58      0.64 o
  -9   1   4        7.24        6.92      0.51 o
  -8   1   4       41.62       39.94      0.68 o
  -7   1   4       32.14       33.54      0.49 o
  -6   1   4        2.54        2.18      0.39 o
  -5   1   4      122.17      129.93      1.56 o
  -4   1   4       16.97       13.58      0.49 o
  -3   1   4      517.19      531.80      4.92 o
  -2   1   4      154.86      166.19      2.10 o
  -1   1   4      491.03      517.00      5.48 o
   0   1   4      565.81      624.27      6.68 o
   1   1   4     2243.05     2277.82     25.34 o
   2   1   4      823.80      838.04      5.13 o
   3   1   4      263.14      292.04      2.19 o
   4   1   4      149.49      159.17      1.16 o
   6   1   4        6.53        7.34      0.39 o
   7   1   4        7.62        6.12      0.42 o
   8   1   4        7.14        6.42      0.47 o
   9   1   4        4.36        3.17      0.47 o
  10   1   4        7.69        7.74      0.50 o
  11   1   4        0.07        0.17      0.45 o
 -10   2   4        0.00        0.83      0.56 o
  -9   2   4        6.88        6.43      0.52 o
  -8   2   4        0.14        0.34      0.35 o
  -7   2   4        3.02        2.70      0.42 o
  -6   2   4       34.38       36.66      1.09 o
  -5   2   4       70.07       69.85      1.70 o
  -4   2   4       51.63       44.41      0.55 o
  -3   2   4      422.12      448.91      7.81 o
  -2   2   4      163.08      143.67      2.59 o
  -1   2   4      292.93      312.21      2.67 o
   0   2   4      639.72      663.04      4.91 o
   1   2   4      542.71      554.41      4.58 o
   2   2   4      114.29      107.22      2.13 o
   4   2   4      320.35      328.90      3.30 o
   5   2   4       10.60       12.61      0.37 o
   6   2   4       75.06       78.16      0.67 o
   7   2   4      404.11      413.87      4.06 o
   8   2   4       19.52       18.39      0.45 o
   9   2   4        0.02        0.17      0.42 o
  10   2   4        3.20        1.58      0.50 o
  11   2   4        1.68        1.67      0.55 o
  -9   3   4       17.32       17.01      0.53 o
  -8   3   4        2.18        1.68      0.44 o
  -7   3   4        8.61        9.38      0.46 o
  -6   3   4      149.68      142.04      2.20 o
  -5   3   4        1.42        1.31      0.37 o
  -4   3   4       57.66       67.72      0.81 o
  -3   3   4        3.21        3.11      0.38 o
  -2   3   4      189.33      204.48      3.81 o
  -1   3   4      350.97      314.48      1.77 o
   0   3   4       56.56       54.60      0.88 o
   3   3   4      456.48      435.51      7.47 o
   4   3   4       79.16       96.27      1.73 o
   5   3   4      104.91      101.30      1.89 o
   6   3   4       24.82       25.00      0.50 o
   7   3   4        1.07        1.63      0.47 o
   8   3   4        1.49        1.16      0.46 o
   9   3   4        1.67        2.72      0.43 o
  10   3   4        0.10        0.37      0.50 o
  11   3   4       13.91       15.48      0.55 o
  -9   4   4        0.23        0.22      0.54 o
  -8   4   4        8.73        8.28      0.48 o
  -7   4   4        9.82        9.86      0.43 o
  -6   4   4       57.94       62.08      0.60 o
  -5   4   4       35.53       32.01      0.53 o
  -4   4   4      327.36      337.49      3.67 o
  -3   4   4        8.91        9.39      0.42 o
  -2   4   4      282.17      274.74      4.34 o
  -1   4   4     1704.94     1697.48     20.29 o
   0   4   4      151.62      146.91      1.58 o
   1   4   4      191.69      166.02      2.46 o
   2   4   4     1040.07     1098.28     11.35 o
   3   4   4      156.73      176.80      1.68 o
   5   4   4      158.14      157.77      2.38 o
   6   4   4        3.61        3.64      0.45 o
   7   4   4       16.34       16.92      0.53 o
   8   4   4      225.34      228.57      1.89 o
   9   4   4        3.94        5.50      0.50 o
  10   4   4        4.97        3.59      0.48 o
  11   4   4        0.11       -0.03      0.55 o
  -8   5   4        3.45        3.23      0.53 o
  -7   5   4       15.37       15.67      0.51 o
  -6   5   4        0.22       -0.29      0.41 o
  -5   5   4      162.61      156.89      1.17 o
  -4   5   4       80.36       69.62      1.54 o
  -3   5   4        0.55        1.54      0.35 o
  -2   5   4        8.35        7.42      0.48 o
  -1   5   4       16.43       20.41      0.50 o
   1   5   4        2.11        2.16      0.44 o
   2   5   4      173.08      184.01      2.51 o
   3   5   4      704.47      680.77      7.94 o
   4   5   4      209.61      212.07      3.01 o
   5   5   4        8.71        9.66      0.44 o
   6   5   4      102.28      100.28      1.23 o
   7   5   4       20.12       21.25      0.67 o
   8   5   4       10.90        7.66      0.51 o
   9   5   4        7.07        8.51      0.55 o
  10   5   4        1.36        1.53      0.48 o
  11   5   4        0.01        0.79      0.56 o
  -8   6   4        2.08        2.18      0.46 o
  -7   6   4       10.49       10.08      0.49 o
  -6   6   4       12.25       14.19      0.47 o
  -5   6   4        0.05        0.40      0.38 o
  -4   6   4        0.48        0.88      0.44 o
  -3   6   4      117.66      117.67      1.51 o
  -2   6   4       11.07       13.88      0.50 o
  -1   6   4      107.09      113.36      1.17 o
   0   6   4      415.37      434.73      4.10 o
   1   6   4        1.25        1.59      0.50 o
   3   6   4        6.22        6.55      0.49 o
   4   6   4       10.50        9.98      0.51 o
   5   6   4        4.14        3.87      0.52 o
   6   6   4       29.83       32.12      0.58 o
   8   6   4       35.82       36.70      0.62 o
   9   6   4       12.72       12.82      0.55 o
  10   6   4        0.14        0.40      0.44 o
  11   6   4        2.66        3.72      0.61 o
  -7   7   4        4.06        4.79      0.43 o
  -6   7   4        0.08        0.18      0.51 o
  -5   7   4        2.39        2.00      0.50 o
  -4   7   4        3.59        3.16      0.45 o
  -3   7   4       17.25       16.67      0.54 o
  -2   7   4       60.16       59.30      1.57 o
  -1   7   4        9.45        7.60      0.46 o
   0   7   4       68.80       65.44      0.87 o
   1   7   4      205.48      205.12      5.49 o
   2   7   4        0.25        0.59      0.50 o
   3   7   4       27.54       35.13      0.78 o
   4   7   4      263.79      282.08      2.92 o
   5   7   4       54.85       56.21      1.30 o
   6   7   4        0.55        2.07      0.47 o
   7   7   4       40.30       33.89      0.62 o
   8   7   4        2.47        2.48      0.53 o
   9   7   4        1.12        1.53      0.58 o
  10   7   4        6.30        5.69      0.63 o
  11   7   4        3.10        2.82      0.69 o
  -6   8   4        8.39        9.14      0.48 o
  -5   8   4        1.84        1.56      0.47 o
  -4   8   4        3.77        4.14      0.46 o
  -3   8   4        6.71        8.25      0.47 o
  -2   8   4      128.04      125.33      0.83 o
  -1   8   4       16.54       13.19      0.58 o
   0   8   4        0.77        1.96      0.54 o
   1   8   4       18.98       18.59      0.63 o
   2   8   4       21.45       21.50      0.68 o
   3   8   4       95.53       85.89      1.11 o
   5   8   4        3.16        1.83      0.52 o
   6   8   4       33.45       32.78      0.62 o
   7   8   4        6.07        8.00      0.54 o
   8   8   4        0.11        0.36      0.83 o
   9   8   4       14.37       15.30      0.82 o
  10   8   4        1.98        1.94      0.78 o
  -5   9   4        0.65        0.86      0.50 o
  -4   9   4       10.87       10.99      0.47 o
  -3   9   4        1.58        1.74      0.49 o
  -2   9   4        0.01        0.03      0.47 o
  -1   9   4        2.60        2.99      0.50 o
   0   9   4       59.19       62.42      0.91 o
   1   9   4        0.62        1.80      0.65 o
   2   9   4       58.37       57.80      1.73 o
   3   9   4       22.52       19.86      0.63 o
   4   9   4        0.00        1.06      0.57 o
   5   9   4       21.15       21.23      0.63 o
   6   9   4        0.07        0.22      0.54 o
   7   9   4        0.15        0.22      0.71 o
   8   9   4        2.66        1.71      0.68 o
   9   9   4        7.76        7.27      0.73 o
  -3  10   4        0.14        0.59      0.53 o
  -2  10   4        5.49        6.19      0.49 o
  -1  10   4        1.03        1.42      0.57 o
   0  10   4        0.86        1.12      0.57 o
   1  10   4        1.39        1.34      0.57 o
   2  10   4        0.04        0.55      0.60 o
   3  10   4        1.17        3.09      0.55 o
   4  10   4       10.08        9.50      0.75 o
   5  10   4        3.11        3.98      0.68 o
   6  10   4        0.07        0.75      0.63 o
   7  10   4       16.61       17.21      1.07 o
   8  10   4        2.49        2.21      0.76 o
  -1  11   4        0.33        0.13      0.61 o
   0  11   4        0.50        0.74      0.56 o
   1  11   4       11.14       10.38      0.56 o
   2  11   4        2.15        3.15      0.54 o
   3  11   4        1.29        1.56      0.62 o
   4  11   4        6.74        5.46      0.85 o
   5  11   4        0.07        0.41      0.74 o
   6  11   4        1.69        2.50      0.90 o
   7  11   4        1.70        1.19      1.21 o
  -6  -8   5        0.00        0.19      1.49 o
  -5  -8   5        2.45        3.34      1.01 o
  -4  -8   5       11.25        9.31      0.84 o
  -3  -8   5        0.08        0.29      0.74 o
  -2  -8   5        7.36        7.33      0.82 o
  -1  -8   5       10.26        8.65      0.77 o
   0  -8   5        0.17       -0.14      0.49 o
   1  -8   5        1.13        1.29      0.55 o
   2  -8   5        3.76        3.30      0.51 o
  -7  -7   5        0.00        0.30      0.68 o
  -6  -7   5        0.36        0.84      0.65 o
  -5  -7   5        1.00        1.03      0.69 o
  -4  -7   5        2.14        1.07      0.55 o
  -3  -7   5        0.03        0.28      0.57 o
  -2  -7   5        7.55        7.94      0.46 o
  -1  -7   5        0.46        0.21      0.48 o
   0  -7   5        0.96        1.47      0.50 o
   1  -7   5        5.40        3.58      0.45 o
   2  -7   5        2.52        2.76      0.51 o
   3  -7   5        3.63        3.65      0.51 o
   4  -7   5        3.30        3.44      0.48 o
  -8  -6   5        0.11        0.27      0.62 o
  -7  -6   5        3.70        4.07      0.63 o
  -6  -6   5       16.57       15.29      0.92 o
  -5  -6   5        1.71        1.63      0.48 o
  -4  -6   5        0.07        0.54      0.48 o
  -3  -6   5       20.01       23.49      0.92 o
  -2  -6   5       35.86       37.32      1.03 o
  -1  -6   5        4.78        3.33      0.42 o
   0  -6   5       45.04       44.87      1.09 o
   1  -6   5        0.28        0.26      0.32 o
   2  -6   5        0.01        0.04      0.39 o
   3  -6   5        1.17        1.24      0.41 o
   4  -6   5        5.01        6.47      0.50 o
   5  -6   5        0.43        0.67      0.46 o
  -9  -5   5        6.75        6.04      0.67 o
  -8  -5   5        9.77        7.24      0.64 o
  -7  -5   5        1.61        1.08      0.57 o
  -6  -5   5        0.46        1.38      0.56 o
  -5  -5   5        1.59        1.24      0.44 o
  -4  -5   5       11.11       10.05      0.51 o
  -3  -5   5        6.04        4.95      0.45 o
  -2  -5   5        9.72       11.16      0.46 o
  -1  -5   5       58.03       50.30      0.62 o
   0  -5   5        5.08        6.60      0.36 o
   1  -5   5       24.14       22.35      0.50 o
   2  -5   5       31.51       31.64      0.58 o
   3  -5   5       49.56       48.95      0.58 o
   4  -5   5       15.79       15.36      0.49 o
   5  -5   5       27.29       25.86      0.66 o
   6  -5   5        3.80        3.15      0.44 o
   7  -5   5        0.80        1.01      0.67 o
  -9  -4   5        1.44        1.53      0.56 o
  -8  -4   5        3.53        3.81      0.58 o
  -7  -4   5       48.77       48.18      0.75 o
  -6  -4   5       29.03       29.35      0.60 o
  -5  -4   5        0.03        0.63      0.46 o
  -4  -4   5       99.99      103.12      1.59 o
  -3  -4   5       12.81       11.32      0.51 o
  -2  -4   5        0.85        0.54      0.44 o
  -1  -4   5       28.47       30.66      0.90 o
   0  -4   5       13.48       11.50      0.39 o
   1  -4   5       38.01       36.84      0.51 o
   2  -4   5        0.06        0.44      0.38 o
   3  -4   5       47.83       45.97      0.82 o
   4  -4   5       10.22       10.13      0.46 o
   5  -4   5       35.37       39.70      1.02 o
   6  -4   5       34.98       33.85      1.23 o
   7  -4   5        1.68        2.02      0.46 o
   8  -4   5        0.13       -0.33      0.77 o
 -10  -3   5        0.11        0.30      0.56 o
  -9  -3   5        1.14        1.87      0.52 o
  -8  -3   5       24.38       24.09      0.99 o
  -7  -3   5        4.65        4.63      0.47 o
  -6  -3   5       37.76       34.60      0.60 o
  -5  -3   5       15.50       13.77      0.49 o
  -4  -3   5       23.93       27.07      0.51 o
  -3  -3   5       20.12       16.74      0.54 o
  -2  -3   5      117.25      127.32      2.11 o
  -1  -3   5      135.73      130.54      2.23 o
   0  -3   5       16.31       20.21      1.30 o
   1  -3   5       38.81       42.96      0.60 o
   2  -3   5       37.77       39.80      0.61 o
   3  -3   5      184.01      179.01      2.15 o
   4  -3   5       21.71       20.22      0.64 o
   5  -3   5        0.44        0.19      0.35 o
   6  -3   5        4.57        4.52      0.47 o
   7  -3   5        0.05        0.98      0.45 o
   8  -3   5        1.69        1.77      0.46 o
 -10  -2   5        3.36        3.31      0.54 o
  -9  -2   5        1.83        2.25      0.52 o
  -8  -2   5       17.39       17.47      0.58 o
  -7  -2   5       10.90       11.83      0.42 o
  -6  -2   5       23.61       22.96      0.50 o
  -5  -2   5       20.79       19.47      0.48 o
  -4  -2   5        0.20        0.08      0.36 o
  -3  -2   5      270.13      272.25      4.08 o
  -2  -2   5       28.39       29.20      0.55 o
  -1  -2   5      174.77      182.15      2.23 o
   0  -2   5      113.45      120.84      1.56 o
   1  -2   5      303.71      301.06      2.54 o
   2  -2   5        0.02        0.80      0.38 o
   3  -2   5        0.04        0.31      0.37 o
   4  -2   5       29.22       29.69      0.43 o
   5  -2   5       36.51       36.03      0.55 o
   6  -2   5        1.23        2.09      0.41 o
   7  -2   5       10.42       10.86      0.53 o
   8  -2   5       41.34       38.17      0.98 o
   9  -2   5        5.77        5.63      0.49 o
 -10  -1   5        0.31        0.28      0.51 o
  -9  -1   5        1.87        2.03      0.52 o
  -8  -1   5       15.73       15.17      0.49 o
  -7  -1   5       30.79       30.09      0.96 o
  -6  -1   5       39.22       37.83      0.60 o
  -5  -1   5      171.24      166.54      1.05 o
  -4  -1   5        7.03        8.94      0.47 o
  -3  -1   5        0.21        0.74      0.41 o
  -2  -1   5      493.02      498.02     11.00 o
  -1  -1   5      404.37      427.92     10.68 o
   0  -1   5      688.73      756.13      6.29 o
   1  -1   5      598.58      640.62      5.23 o
   2  -1   5      233.21      229.15      2.33 o
   3  -1   5      152.68      167.90      2.16 o
   4  -1   5      150.03      150.19      2.09 o
   5  -1   5       17.73       20.57      0.57 o
   6  -1   5       29.37       31.24      0.42 o
   7  -1   5        3.71        3.64      0.38 o
   8  -1   5        7.16        7.42      0.43 o
   9  -1   5        0.31        1.00      0.41 o
  10  -1   5        0.53        0.78      0.48 o
 -10   0   5        0.55        0.96      0.54 o
  -9   0   5        7.06        6.73      0.48 o
  -8   0   5       21.54       21.33      0.50 o
  -7   0   5        0.16        0.23      0.40 o
  -6   0   5       17.93       17.35      0.58 o
  -5   0   5      125.16      126.91      0.80 o
  -4   0   5      121.09      125.60      2.29 o
  -3   0   5       26.05       20.95      0.60 o
  -2   0   5      153.42      152.30      3.36 o
  -1   0   5      340.20      358.55      6.03 o
   0   0   5      976.49      955.44      8.63 o
   1   0   5      190.86      215.70      2.11 o
   2   0   5      174.57      192.28      1.72 o
   3   0   5      166.28      161.25      1.82 o
   4   0   5       47.48       50.74      0.77 o
   5   0   5        0.10        0.59      0.37 o
   6   0   5      115.04      113.30      1.09 o
   7   0   5       88.08       82.87      1.57 o
   8   0   5        1.27        1.19      0.48 o
   9   0   5        4.08        3.94      0.43 o
  10   0   5        1.42        1.19      0.48 o
 -10   1   5        4.82        3.86      0.51 o
  -9   1   5        2.17        2.73      0.43 o
  -8   1   5        6.42        5.54      0.49 o
  -7   1   5      127.42      120.80      1.44 o
  -6   1   5        0.62        1.33      0.43 o
  -5   1   5       16.71       13.80      0.66 o
  -4   1   5        0.18        1.22      0.39 o
  -3   1   5        5.43        5.49      0.47 o
  -2   1   5       24.30       25.63      0.51 o
  -1   1   5      607.60      552.88      7.79 o
   0   1   5      265.78      265.52      4.12 o
   2   1   5        4.99        5.79      0.53 o
   3   1   5        1.10        1.73      0.31 o
   4   1   5       63.91       55.38      0.55 o
   5   1   5      147.87      145.39      0.72 o
   6   1   5       50.86       58.73      0.56 o
   7   1   5        7.58        6.93      0.43 o
   8   1   5        0.12        0.44      0.45 o
   9   1   5        1.06        1.05      0.35 o
  10   1   5        9.14        9.66      0.48 o
  -9   2   5        2.93        3.57      0.53 o
  -8   2   5        0.01       -0.25      0.38 o
  -7   2   5        9.40       10.38      0.45 o
  -6   2   5       57.52       61.10      1.15 o
  -5   2   5      126.49      134.62      1.06 o
  -4   2   5       59.84       70.58      0.81 o
  -3   2   5       22.13       19.77      0.47 o
  -2   2   5      361.51      376.84      5.67 o
  -1   2   5        0.69        5.91      2.69 o
   0   2   5      253.39      237.36      3.39 o
   1   2   5      200.58      197.17      3.33 o
   2   2   5       31.86       30.10      0.53 o
   3   2   5        2.63        3.58      0.41 o
   4   2   5      568.55      570.80     10.31 o
   5   2   5      298.31      306.29      1.48 o
   6   2   5       56.11       54.89      0.53 o
   7   2   5        0.25        1.21      0.38 o
   8   2   5       19.89       14.67      0.71 o
   9   2   5        3.89        5.75      0.47 o
  10   2   5        0.35        0.45      0.50 o
  11   2   5        1.40        1.49      0.48 o
  -9   3   5       17.08       17.18      0.66 o
  -8   3   5        1.76        2.88      0.46 o
  -7   3   5        1.65        2.39      0.48 o
  -6   3   5       17.95       17.96      0.44 o
  -5   3   5        4.08        3.23      0.43 o
  -4   3   5       28.39       33.96      0.49 o
  -2   3   5       19.96       19.78      0.52 o
  -1   3   5      752.68      770.91     10.90 o
   0   3   5      955.91      854.74     15.78 o
   1   3   5       17.37       12.11      0.47 o
   2   3   5       22.12       25.43      0.72 o
   3   3   5      106.48      122.38      1.39 o
   4   3   5       72.37       85.50      0.71 o
   5   3   5      375.29      375.10      4.15 o
   6   3   5        0.02        0.40      0.41 o
   7   3   5        0.16        0.69      0.39 o
   8   3   5       11.12       11.66      0.49 o
   9   3   5       45.08       45.03      0.57 o
  10   3   5        0.04        0.71      0.51 o
  11   3   5        7.13        6.64      0.72 o
  -9   4   5        4.05        4.64      0.52 o
  -8   4   5        3.66        3.29      0.42 o
  -7   4   5       34.55       35.19      0.86 o
  -6   4   5        0.32        0.13      0.42 o
  -5   4   5       32.15       36.48      1.04 o
  -4   4   5      341.69      344.78      6.00 o
  -3   4   5       14.29       12.65      0.44 o
  -2   4   5      124.47      116.70      0.83 o
  -1   4   5       30.27       26.24      0.52 o
   0   4   5      506.62      514.16      3.69 o
   1   4   5      122.74      106.31      1.16 o
   2   4   5       44.75       51.61      0.63 o
   3   4   5      440.35      471.16      6.99 o
   4   4   5        0.64        0.37      0.45 o
   5   4   5      539.51      566.15      3.62 o
   6   4   5       30.48       30.89      0.66 o
   7   4   5        0.04        0.45      0.41 o
   8   4   5        0.01        0.75      0.43 o
   9   4   5        0.58        0.96      0.45 o
  10   4   5       16.06       18.89      0.99 o
  11   4   5        2.05        1.74      0.49 o
  -8   5   5        1.03        2.05      0.53 o
  -7   5   5        9.55        9.98      0.48 o
  -6   5   5        4.62        5.85      0.43 o
  -5   5   5       79.17       77.77      1.46 o
  -4   5   5      107.96      101.12      0.86 o
  -3   5   5       79.05       74.24      0.62 o
  -2   5   5       46.00       43.07      0.69 o
  -1   5   5       42.89       44.34      0.56 o
   0   5   5      164.26      177.12      2.63 o
   1   5   5       11.41        8.48      0.45 o
   2   5   5      140.86      163.34      0.95 o
   3   5   5      135.23      129.87      1.25 o
   4   5   5      227.21      235.67      1.57 o
   5   5   5        0.15        1.05      0.44 o
   6   5   5       34.66       31.10      0.81 o
   7   5   5       76.00       65.95      1.67 o
   8   5   5       47.31       47.54      0.89 o
   9   5   5        8.32        9.83      0.53 o
  10   5   5        9.70        9.94      0.49 o
  11   5   5        4.82        4.38      0.56 o
  -7   6   5        3.28        3.01      0.53 o
  -6   6   5        3.15        3.54      0.42 o
  -5   6   5        1.00        1.17      0.49 o
  -4   6   5       23.66       22.56      0.52 o
  -3   6   5       68.65       67.83      0.86 o
  -2   6   5        7.49        7.22      0.43 o
  -1   6   5        1.52        0.92      0.35 o
   0   6   5      394.08      396.47      4.96 o
   1   6   5      206.09      196.80      3.22 o
   2   6   5      176.05      164.38      2.15 o
   3   6   5       16.02       12.44      0.45 o
   4   6   5        0.52        0.94      0.44 o
   5   6   5       43.91       47.01      0.65 o
   6   6   5        4.37        5.67      0.43 o
   7   6   5       21.02       23.15      0.52 o
   8   6   5        8.79        8.26      0.59 o
   9   6   5        2.65        2.99      0.52 o
  10   6   5        0.13        0.08      0.57 o
  11   6   5       10.05       10.23      0.62 o
  -7   7   5        4.68        5.13      0.57 o
  -6   7   5        2.03        1.93      0.51 o
  -5   7   5       41.83       42.88      0.96 o
  -4   7   5        5.86        6.40      0.49 o
  -3   7   5        0.01        0.19      0.40 o
  -2   7   5      168.42      162.09      2.57 o
  -1   7   5        6.86        6.55      0.50 o
   0   7   5       78.33       79.31      1.22 o
   1   7   5       90.50       85.22      2.32 o
   2   7   5        5.29        3.46      0.48 o
   3   7   5      129.72      131.70      1.42 o
   4   7   5       92.52       82.42      0.77 o
   5   7   5      131.45      129.29      1.83 o
   6   7   5       39.57       38.26      0.76 o
   7   7   5       40.56       44.74      0.90 o
   8   7   5        1.20        0.82      0.50 o
   9   7   5        1.12        1.11      0.56 o
  10   7   5        9.71       11.46      0.63 o
  11   7   5        0.17        0.43      0.75 o
  -6   8   5        0.61        1.11      0.56 o
  -5   8   5        1.20        1.36      0.47 o
  -4   8   5        0.92        1.76      0.53 o
  -3   8   5        2.11        1.97      0.44 o
  -2   8   5       25.18       27.46      0.55 o
  -1   8   5        0.27        0.81      0.43 o
   0   8   5       68.43       63.17      1.43 o
   1   8   5        5.53        6.22      0.52 o
   2   8   5        8.28        9.12      0.55 o
   3   8   5      253.83      244.21      5.88 o
   4   8   5        3.00        3.35      0.52 o
   5   8   5        4.09        5.93      0.51 o
   6   8   5        1.12        0.97      0.45 o
   7   8   5       14.90       17.37      0.55 o
   8   8   5        0.10        0.52      0.53 o
   9   8   5        5.77        4.52      0.77 o
  10   8   5        3.22        2.37      0.67 o
  -5   9   5        1.84        2.11      0.69 o
  -4   9   5       34.40       35.97      0.68 o
  -3   9   5        0.13        0.15      0.49 o
  -2   9   5        2.77        1.99      0.52 o
  -1   9   5        2.01        2.46      0.52 o
   0   9   5       12.51       12.72      0.58 o
   1   9   5        0.70        0.88      0.55 o
   2   9   5       44.18       45.27      0.76 o
   3   9   5        0.01        0.05      0.53 o
   4   9   5        3.88        3.71      0.57 o
   5   9   5       42.81       43.43      0.73 o
   6   9   5        4.06        4.54      0.52 o
   7   9   5        0.70        0.54      0.53 o
   8   9   5       10.41       11.84      0.61 o
   9   9   5        4.65        5.92      0.90 o
  -3  10   5        0.04        0.32      0.45 o
  -2  10   5        3.15        2.28      0.60 o
  -1  10   5        0.46        0.10      0.50 o
   0  10   5        7.80        7.02      0.65 o
   1  10   5        8.29        8.77      0.75 o
   2  10   5       17.63       20.59      1.36 o
   3  10   5        0.65        0.85      0.56 o
   4  10   5        4.02        3.91      0.59 o
   5  10   5        7.69        7.71      0.59 o
   6  10   5        0.54        1.23      0.56 o
   7  10   5        4.64        4.16      0.63 o
   8  10   5        3.34        3.07      0.77 o
   9  10   5        4.96        6.17      0.77 o
  -1  11   5        0.10        0.96      0.55 o
   0  11   5        4.34        4.40      0.62 o
   1  11   5        5.27        6.97      0.62 o
   2  11   5        2.41        3.27      0.62 o
   3  11   5        0.00        0.41      0.62 o
   4  11   5        4.91        5.86      0.69 o
   5  11   5        3.75        4.39      0.73 o
   6  11   5        4.96        5.86      0.81 o
   7  11   5        2.99        2.95      0.89 o
   2  12   5        1.84        2.12      0.98 o
   3  12   5        3.55        2.70      0.69 o
   4  12   5        1.26        1.95      0.68 o
  -3  -8   6        3.97        3.36      0.78 o
  -2  -8   6        0.01        0.01      0.76 o
  -1  -8   6        0.03        0.25      0.69 o
   0  -8   6        1.69        1.40      1.13 o
  -6  -7   6        1.09        0.59      0.65 o
  -5  -7   6        4.95        4.10      0.62 o
  -4  -7   6        0.05        0.42      0.57 o
  -3  -7   6        6.15        5.03      0.61 o
  -2  -7   6        1.66        1.54      0.49 o
  -1  -7   6        0.19        0.78      0.54 o
   0  -7   6        3.63        4.24      0.51 o
   1  -7   6        0.22        0.70      0.55 o
   2  -7   6        5.39        4.98      0.58 o
   3  -7   6        0.60        1.08      0.53 o
  -7  -6   6        3.09        3.30      0.65 o
  -6  -6   6        0.24        0.20      0.61 o
  -5  -6   6        0.90        1.67      0.53 o
  -4  -6   6        6.11        7.00      0.54 o
  -3  -6   6        0.04        0.28      0.48 o
  -2  -6   6        0.02        0.62      0.51 o
  -1  -6   6        2.92        2.55      0.48 o
   0  -6   6        3.38        3.50      0.42 o
   1  -6   6        1.75        1.11      0.42 o
   2  -6   6        1.19        1.03      0.40 o
   3  -6   6        1.55        1.24      0.47 o
   4  -6   6        3.65        4.00      0.64 o
  -8  -5   6        0.47       -0.12      0.55 o
  -7  -5   6        3.92        3.72      0.62 o
  -6  -5   6        0.04        0.64      0.54 o
  -5  -5   6        2.77        2.75      0.50 o
  -4  -5   6       36.11       36.45      0.61 o
  -3  -5   6        2.15        2.86      0.51 o
  -2  -5   6        0.05        0.46      0.45 o
  -1  -5   6        0.32        0.12      0.47 o
   0  -5   6      103.95      104.37      1.12 o
   1  -5   6       12.05       12.07      0.47 o
   2  -5   6        8.31        7.53      0.43 o
   3  -5   6        1.86        2.15      0.40 o
   4  -5   6        0.53        0.72      0.46 o
   5  -5   6        0.11        0.69      0.44 o
   6  -5   6        0.21        0.45      0.49 o
  -9  -4   6        1.13        0.70      0.67 o
  -8  -4   6        2.19        1.99      0.56 o
  -7  -4   6       15.88       17.27      0.52 o
  -6  -4   6        0.92        0.78      0.49 o
  -5  -4   6        6.87        7.89      0.49 o
  -4  -4   6        3.56        2.77      0.46 o
  -3  -4   6        2.54        4.04      0.45 o
  -2  -4   6        1.80        1.98      0.44 o
  -1  -4   6        1.27        0.97      0.45 o
   0  -4   6      116.38      113.34      1.17 o
   1  -4   6       26.45       24.66      0.50 o
   2  -4   6        6.57        7.13      0.42 o
   3  -4   6        1.29        2.57      0.43 o
   4  -4   6       11.47       10.81      0.46 o
   5  -4   6        2.20        1.95      0.44 o
   6  -4   6        3.44        4.26      0.52 o
   7  -4   6        4.43        4.53      0.57 o
  -9  -3   6        1.13        1.36      0.56 o
  -8  -3   6        5.64        5.49      0.53 o
  -7  -3   6       30.92       31.02      0.93 o
  -6  -3   6        0.25        0.25      0.37 o
  -5  -3   6       80.22       83.65      1.48 o
  -4  -3   6        3.26        2.75      0.41 o
  -3  -3   6       40.80       38.91      0.89 o
  -2  -3   6        0.45        0.49      0.38 o
  -1  -3   6       15.59       16.69      0.47 o
   0  -3   6       70.67       67.81      1.23 o
   1  -3   6       37.01       36.96      0.59 o
   2  -3   6        4.02        3.70      0.39 o
   3  -3   6      114.94      105.60      1.57 o
   4  -3   6        4.08        4.46      0.39 o
   5  -3   6       67.86       65.62      1.82 o
   6  -3   6        0.02        0.66      0.48 o
   7  -3   6        3.02        3.18      0.46 o
   8  -3   6        0.84        1.15      0.50 o
  -9  -2   6        3.94        4.37      0.49 o
  -8  -2   6       12.89       12.34      0.48 o
  -7  -2   6        0.89        1.42      0.41 o
  -6  -2   6        0.37        0.85      0.42 o
  -5  -2   6        0.32        0.97      0.39 o
  -4  -2   6        6.81        7.89      0.45 o
  -3  -2   6        0.45        0.22      0.41 o
  -2  -2   6       58.86       55.07      1.18 o
  -1  -2   6       91.20       91.01      1.40 o
   0  -2   6       53.36       52.04      1.05 o
   1  -2   6       62.28       59.57      0.97 o
   2  -2   6      155.41      152.33      1.41 o
   3  -2   6        3.02        3.44      0.39 o
   4  -2   6        2.65        2.34      0.41 o
   5  -2   6       52.35       51.69      1.07 o
   6  -2   6        0.14        0.10      0.41 o
   7  -2   6       25.86       24.95      0.98 o
   8  -2   6        0.95        1.11      0.58 o
   9  -2   6        0.15        0.71      0.56 o
  -9  -1   6        0.40        0.47      0.55 o
  -8  -1   6        1.86        2.57      0.50 o
  -7  -1   6       13.72       13.80      0.50 o
  -6  -1   6        0.41        0.66      0.42 o
  -5  -1   6      265.27      269.27      5.30 o
  -4  -1   6        5.96        6.02      0.48 o
  -3  -1   6        0.26        0.53      0.45 o
  -2  -1   6        0.30        0.33      0.46 o
  -1  -1   6      165.80      174.84      4.45 o
   0  -1   6       56.02       61.49      0.84 o
   1  -1   6       10.12        9.75      0.39 o
   2  -1   6      101.72       93.81      1.41 o
   3  -1   6       26.75       30.42      0.49 o
   4  -1   6        2.30        2.76      0.37 o
   5  -1   6        0.53        0.84      0.32 o
   6  -1   6       40.12       40.84      0.80 o
   7  -1   6       72.50       73.12      0.97 o
   8  -1   6       18.61       18.74      0.54 o
   9  -1   6        0.03        0.25      0.40 o
  -9   0   6       11.15        9.58      0.67 o
  -8   0   6        4.64        4.84      0.46 o
  -7   0   6       18.72       19.59      0.50 o
  -6   0   6        0.32        0.02      0.40 o
  -5   0   6       21.06       20.98      0.51 o
  -4   0   6        0.52        0.81      0.45 o
  -3   0   6        9.71        8.56      0.44 o
  -2   0   6       12.50       12.15      0.51 o
  -1   0   6       53.32       62.56      1.01 o
   0   0   6     4831.94     4602.62     49.51 o
   1   0   6       90.81      107.44      1.52 o
   2   0   6       21.88       23.01      0.45 o
   3   0   6        1.51        1.61      0.40 o
   4   0   6        8.89        9.86      0.38 o
   5   0   6        0.16        0.60      0.37 o
   6   0   6        3.69        3.05      0.41 o
   7   0   6       24.17       22.07      0.40 o
   8   0   6       10.49       10.88      0.47 o
   9   0   6        2.83        2.02      0.47 o
  10   0   6        0.80        0.93      0.49 o
  -9   1   6        0.12        0.76      0.46 o
  -8   1   6        5.43        5.57      0.46 o
  -7   1   6       78.96       81.21      1.29 o
  -6   1   6        0.26        0.28      0.37 o
  -5   1   6        0.04        0.47      0.39 o
  -4   1   6      179.57      182.13      2.31 o
  -3   1   6       10.56       10.93      0.43 o
  -2   1   6      103.93      103.23      1.79 o
  -1   1   6        2.29        1.57      0.38 o
   0   1   6       20.93       21.62      0.66 o
   1   1   6       74.87       79.14      2.75 o
   2   1   6      145.69      139.25      2.02 o
   3   1   6       52.79       58.23      1.08 o
   4   1   6       36.58       37.70      0.48 o
   5   1   6      332.97      353.84      4.09 o
   6   1   6       14.49       12.18      0.46 o
   7   1   6      120.16      118.40      1.47 o
   8   1   6        1.82        2.08      0.34 o
   9   1   6        0.47        0.75      0.44 o
  10   1   6        0.02        0.37      0.44 o
  -9   2   6        7.84        8.32      0.54 o
  -8   2   6       12.25       11.62      0.49 o
  -7   2   6        0.01        0.55      0.46 o
  -6   2   6        0.99        1.35      0.45 o
  -5   2   6        9.64        9.26      0.47 o
  -4   2   6       11.62       11.77      0.40 o
  -3   2   6       46.79       39.39      0.95 o
  -2   2   6      156.09      137.93      2.04 o
  -1   2   6       34.77       36.83      0.58 o
   0   2   6      201.88      189.61      4.59 o
   1   2   6      258.94      255.82      3.78 o
   2   2   6      233.71      240.91      3.83 o
   3   2   6       80.78       82.85      1.51 o
   5   2   6       19.23       21.12      0.80 o
   6   2   6       20.36       25.30      0.56 o
   7   2   6        6.27        5.87      0.34 o
   8   2   6        6.25        5.81      0.43 o
   9   2   6        6.10        7.55      0.50 o
  10   2   6        0.77        1.25      0.51 o
  -9   3   6        5.63        5.83      0.51 o
  -8   3   6        0.47        0.40      0.37 o
  -7   3   6       13.19       13.97      0.45 o
  -6   3   6        0.12        0.64      0.41 o
  -5   3   6       39.81       39.92      0.68 o
  -4   3   6       93.92       95.94      2.13 o
  -3   3   6      104.22      110.41      2.96 o
  -2   3   6       29.47       33.56      0.56 o
  -1   3   6       94.47       96.23      0.94 o
   0   3   6        0.10        0.18      0.31 o
   2   3   6      348.32      335.25      5.30 o
   3   3   6      209.47      195.33      3.19 o
   5   3   6       67.59       65.84      0.93 o
   6   3   6       25.13       27.29      0.57 o
   7   3   6       79.62       77.40      0.95 o
   8   3   6       50.51       52.97      0.60 o
   9   3   6        9.48        7.19      0.53 o
  10   3   6        0.00       -0.30      0.41 o
  11   3   6        0.12        0.57      0.49 o
  -8   4   6        0.12        0.16      0.52 o
  -7   4   6       10.33       12.28      0.53 o
  -6   4   6       28.11       27.33      0.52 o
  -5   4   6       57.58       58.83      0.94 o
  -4   4   6        3.79        4.08      0.48 o
  -3   4   6        0.30        0.80      0.36 o
  -2   4   6      193.05      200.88      3.08 o
   0   4   6      156.29      170.09      2.70 o
   1   4   6      222.48      210.96      2.60 o
   2   4   6      467.41      456.79      7.65 o
   3   4   6       27.72       24.56      0.51 o
   4   4   6        0.05        0.32      0.43 o
   5   4   6        3.06        3.92      0.40 o
   6   4   6       11.03       13.14      0.49 o
   7   4   6      224.05      234.46      1.76 o
   8   4   6       22.65       21.19      0.52 o
   9   4   6        5.29        4.72      0.42 o
  10   4   6       12.21       11.79      0.51 o
  11   4   6        0.14        0.40      0.57 o
  -8   5   6        5.92        6.08      0.53 o
  -7   5   6        0.04       -0.02      0.40 o
  -6   5   6        5.89        5.76      0.40 o
  -5   5   6        7.31        6.84      0.44 o
  -4   5   6        0.93        1.76      0.41 o
  -3   5   6       48.94       48.53      0.84 o
  -2   5   6       94.43       95.56      0.66 o
  -1   5   6       51.12       55.85      0.63 o
   0   5   6      105.77      100.44      1.40 o
   1   5   6        1.95        0.68      0.47 o
   2   5   6       56.55       52.06      1.45 o
   3   5   6       38.54       32.11      0.82 o
   4   5   6      235.00      241.05      2.44 o
   5   5   6       16.80       20.41      0.59 o
   6   5   6        1.79        3.15      0.42 o
   7   5   6      156.90      162.12      2.39 o
   8   5   6        0.17        0.60      0.48 o
   9   5   6        0.47        0.33      0.44 o
  10   5   6        1.60        2.04      0.52 o
  11   5   6        0.37        0.66      0.51 o
  -7   6   6        3.18        2.97      0.44 o
  -6   6   6        0.01        0.11      0.38 o
  -5   6   6        4.55        4.02      0.43 o
  -4   6   6        6.14        7.70      0.45 o
  -3   6   6       60.11       62.97      0.75 o
  -2   6   6       13.96       16.80      0.50 o
  -1   6   6       28.53       25.25      0.87 o
   0   6   6       24.51       24.47      0.54 o
   1   6   6       25.96       24.78      0.50 o
   2   6   6      426.71      400.44      8.00 o
   3   6   6       37.68       41.74      0.70 o
   4   6   6       21.28       18.80      0.53 o
   5   6   6       13.71       13.27      0.56 o
   6   6   6        1.00        2.36      0.46 o
   7   6   6       22.95       19.90      0.54 o
   8   6   6       11.38       13.90      0.56 o
   9   6   6        8.56        7.28      0.53 o
  10   6   6        0.45        0.50      0.53 o
  11   6   6        8.71        9.16      0.63 o
  -6   7   6        0.99        1.35      0.51 o
  -5   7   6       19.60       17.98      0.47 o
  -4   7   6       18.41       19.33      0.45 o
  -3   7   6        7.97        8.45      0.45 o
  -2   7   6       85.95       79.90      0.83 o
  -1   7   6        0.70        0.08      0.48 o
   0   7   6      136.36      126.35      1.90 o
   1   7   6        4.57        5.68      0.43 o
   2   7   6      241.58      226.82      2.82 o
   3   7   6        0.18        1.17      0.50 o
   4   7   6       13.45       15.82      0.54 o
   5   7   6      101.06       96.14      1.86 o
   6   7   6       11.43       10.63      0.54 o
   7   7   6       17.07       18.39      0.81 o
   8   7   6       39.33       45.36      1.38 o
   9   7   6        0.43        0.88      0.66 o
  10   7   6        0.22        0.43      0.63 o
  -5   8   6        1.84        1.86      0.52 o
  -4   8   6        0.04        0.43      0.50 o
  -3   8   6        8.53        7.98      0.48 o
  -2   8   6        0.17        0.66      0.53 o
  -1   8   6       74.03       69.15      1.62 o
   0   8   6      107.13       96.80      2.98 o
   1   8   6       28.86       30.67      0.80 o
   2   8   6        1.83        2.75      0.49 o
   3   8   6       94.33       90.70      1.90 o
   4   8   6        7.11        7.07      0.55 o
   5   8   6       14.15       13.47      0.53 o
   7   8   6       11.02        8.46      0.54 o
   8   8   6        0.00        0.46      0.51 o
   9   8   6       16.08       16.46      0.60 o
  10   8   6        2.47        2.82      0.61 o
  -4   9   6        8.42        8.80      0.57 o
  -3   9   6        7.77        8.69      0.59 o
  -2   9   6        1.90        2.34      0.53 o
  -1   9   6       10.07        9.43      0.47 o
   0   9   6        0.48        0.97      0.49 o
   1   9   6        4.18        3.09      0.51 o
   2   9   6       31.37       30.57      0.67 o
   3   9   6       15.32       18.23      1.06 o
   4   9   6        9.89        8.71      0.54 o
   5   9   6       12.19        8.10      0.55 o
   6   9   6       38.18       42.86      0.76 o
   7   9   6        7.93        7.83      0.55 o
   8   9   6        1.88        2.00      0.53 o
   9   9   6        1.36        1.02      0.59 o
  -3  10   6        0.13       -0.10      0.59 o
  -2  10   6        4.66        4.29      0.58 o
  -1  10   6        0.67        1.77      0.57 o
   0  10   6        0.00        0.28      0.48 o
   1  10   6       12.95       12.67      0.55 o
   2  10   6        7.53        7.86      0.62 o
   3  10   6        0.84        0.63      0.60 o
   4  10   6       10.52       13.00      0.69 o
   5  10   6        0.60        0.71      0.57 o
   6  10   6        4.98        5.57      0.54 o
   7  10   6       11.76       12.48      0.62 o
   8  10   6        3.61        4.83      0.64 o
   9  10   6        0.84        1.01      0.75 o
  -1  11   6        0.63        1.53      0.67 o
   0  11   6        6.64        7.89      0.68 o
   1  11   6        1.41        1.73      0.74 o
   2  11   6        2.09        2.46      0.73 o
   3  11   6        1.04        0.70      0.51 o
   4  11   6       11.52        9.97      0.61 o
   5  11   6        3.43        4.12      0.73 o
   6  11   6        0.39        0.16      0.60 o
   7  11   6        1.78        1.57      0.64 o
   2  12   6        2.20        2.07      0.80 o
   3  12   6        3.99        2.79      0.57 o
   4  12   6        3.44        3.41      0.74 o
  -4  -7   7        4.36        4.58      0.59 o
  -3  -7   7        1.00        0.30      0.61 o
  -2  -7   7        0.80        1.16      0.53 o
  -1  -7   7        0.49        0.55      0.54 o
   0  -7   7        0.04        0.39      0.51 o
   1  -7   7        0.52        0.46      0.51 o
  -6  -6   7        1.05        1.98      0.69 o
  -5  -6   7        0.11        0.38      0.57 o
  -4  -6   7        1.08        0.93      0.53 o
  -3  -6   7        0.85        1.36      0.54 o
  -2  -6   7        4.83        6.22      0.57 o
  -1  -6   7        2.64        2.49      0.47 o
   0  -6   7        9.35        8.40      0.49 o
   1  -6   7        0.39        0.81      0.47 o
   2  -6   7        1.01        1.45      0.49 o
   3  -6   7        6.22        6.69      0.59 o
  -7  -5   7       10.45        9.80      0.75 o
  -6  -5   7        0.18        1.02      0.53 o
  -5  -5   7        3.93        4.08      0.51 o
  -4  -5   7       23.27       23.82      0.55 o
  -3  -5   7        0.22        1.22      0.42 o
  -2  -5   7        2.42        4.34      0.47 o
  -1  -5   7        6.34        6.44      0.51 o
   0  -5   7        1.10        1.04      0.44 o
   1  -5   7        0.04        0.05      0.43 o
   2  -5   7        4.30        5.18      0.48 o
   3  -5   7        3.27        2.39      0.45 o
   4  -5   7       12.36       10.94      0.58 o
   5  -5   7        9.70        6.72      0.53 o
  -8  -4   7        0.76        1.15      0.58 o
  -7  -4   7        0.58        0.96      0.53 o
  -6  -4   7        5.38        4.87      0.51 o
  -5  -4   7        3.61        3.21      0.49 o
  -4  -4   7        4.27        3.42      0.47 o
  -3  -4   7        6.32        6.42      0.44 o
  -2  -4   7       66.79       67.74      1.74 o
  -1  -4   7        5.53        4.38      0.44 o
   0  -4   7        0.35        0.71      0.42 o
   1  -4   7        8.38        7.99      0.44 o
   2  -4   7       39.61       38.12      0.50 o
   3  -4   7        0.01        0.66      0.45 o
   4  -4   7        3.44        5.41      0.45 o
   5  -4   7        5.24        4.52      0.48 o
   6  -4   7        4.08        4.34      0.65 o
  -8  -3   7        0.03        0.37      0.53 o
  -7  -3   7        0.04        0.23      0.50 o
  -6  -3   7        1.53        2.27      0.48 o
  -5  -3   7       16.10       17.32      0.67 o
  -4  -3   7        7.67        8.98      0.43 o
  -3  -3   7        6.96        8.45      0.45 o
  -2  -3   7        8.77        9.17      0.39 o
  -1  -3   7       35.77       31.06      0.87 o
   0  -3   7       15.86       13.80      0.46 o
   1  -3   7        2.83        2.78      0.38 o
   2  -3   7       54.16       52.03      0.55 o
   3  -3   7        0.00       -0.01      0.38 o
   4  -3   7        0.66        1.10      0.43 o
   5  -3   7        0.53        0.70      0.43 o
   6  -3   7        1.00        0.64      0.50 o
   7  -3   7        3.26        2.47      0.49 o
  -9  -2   7        0.98        0.79      0.48 o
  -8  -2   7        1.78        2.44      0.49 o
  -7  -2   7       10.56       11.84      0.50 o
  -6  -2   7        1.16        0.93      0.47 o
  -5  -2   7        4.59        5.42      0.44 o
  -4  -2   7       38.24       37.29      0.59 o
  -3  -2   7        1.80        1.54      0.39 o
  -2  -2   7        5.51        5.76      0.40 o
  -1  -2   7        7.89        6.93      0.41 o
   0  -2   7       26.29       30.28      0.60 o
   1  -2   7       38.73       37.16      0.54 o
   2  -2   7       94.53       94.73      0.64 o
   3  -2   7        3.65        3.99      0.31 o
   4  -2   7        3.68        2.79      0.33 o
   5  -2   7        0.06        0.26      0.41 o
   6  -2   7        1.61        2.08      0.43 o
   7  -2   7        0.31        0.42      0.40 o
   8  -2   7        0.58        0.86      0.47 o
  -9  -1   7        2.10        2.36      0.54 o
  -8  -1   7        0.00       -0.04      0.47 o
  -7  -1   7       21.48       21.57      0.74 o
  -6  -1   7        0.69        1.17      0.49 o
  -5  -1   7        4.35        3.70      0.40 o
  -4  -1   7        2.37        2.82      0.44 o
  -3  -1   7       22.73       22.23      0.70 o
  -2  -1   7      108.51      110.53      1.78 o
  -1  -1   7        0.73        1.26      0.52 o
   0  -1   7        7.09        8.55      0.40 o
   1  -1   7        5.60        5.85      0.42 o
   2  -1   7        3.16        3.25      0.33 o
   3  -1   7      207.12      198.24      1.57 o
   4  -1   7        2.02        2.85      0.38 o
   5  -1   7       85.59       83.90      1.06 o
   6  -1   7        1.33        1.01      0.34 o
   7  -1   7       31.16       29.11      0.46 o
   8  -1   7        3.05        2.98      0.46 o
   9  -1   7        0.32        0.42      0.45 o
  -9   0   7        1.98        2.58      0.56 o
  -8   0   7        1.97        2.50      0.48 o
  -7   0   7       24.16       23.39      1.00 o
  -6   0   7       31.11       31.95      0.59 o
  -5   0   7       77.82       77.11      1.14 o
  -4   0   7       47.37       49.02      1.29 o
  -3   0   7      212.95      213.06      2.20 o
  -2   0   7       45.72       43.57      0.59 o
  -1   0   7       35.07       37.37      1.49 o
   0   0   7      136.20      138.81      2.51 o
   1   0   7       49.16       49.70      0.99 o
   2   0   7       43.53       37.66      0.53 o
   3   0   7      133.44      124.30      1.18 o
   4   0   7       11.39        9.24      0.38 o
   5   0   7        2.10        3.09      0.38 o
   6   0   7       23.27       26.31      0.46 o
   7   0   7        5.78        6.06      0.41 o
   8   0   7        0.02        0.22      0.41 o
   9   0   7       10.49        9.24      0.73 o
  -9   1   7        0.05        0.27      0.47 o
  -8   1   7        1.18        1.54      0.50 o
  -7   1   7       14.14       14.68      0.45 o
  -6   1   7       24.01       25.35      0.49 o
  -5   1   7        1.13        1.14      0.40 o
  -4   1   7       11.07       10.39      0.55 o
  -3   1   7        4.47        3.54      0.45 o
  -2   1   7      371.85      370.18      6.20 o
  -1   1   7       15.11       14.55      0.48 o
   0   1   7       21.09       25.81      0.65 o
   1   1   7       28.26       30.52      0.51 o
   2   1   7        9.37       11.42      0.40 o
   3   1   7      106.51      108.53      1.77 o
   4   1   7       45.61       47.55      0.65 o
   5   1   7       45.86       46.82      0.70 o
   6   1   7        6.32        5.92      0.42 o
   7   1   7       13.60       17.10      0.45 o
   8   1   7        7.91        9.10      0.47 o
   9   1   7        0.65        0.66      0.58 o
  10   1   7        0.69        0.36      0.55 o
  -9   2   7        6.51        6.49      0.52 o
  -8   2   7       12.11       12.32      0.63 o
  -7   2   7        1.65        1.40      0.43 o
  -6   2   7        2.58        2.55      0.48 o
  -5   2   7       19.09       19.10      0.46 o
  -4   2   7       24.93       25.48      0.49 o
  -3   2   7        0.34        0.23      0.39 o
  -2   2   7      515.40      510.00     12.26 o
  -1   2   7      119.04      110.52      1.26 o
   0   2   7       40.74       42.90      0.52 o
   1   2   7       24.39       27.24      0.61 o
   2   2   7       60.94       66.68      1.68 o
   3   2   7      339.57      362.29      3.68 o
   4   2   7      119.85      114.82      1.29 o
   5   2   7        0.00        0.32      0.37 o
   6   2   7        3.02        3.56      0.35 o
   7   2   7       16.32       17.78      0.43 o
   8   2   7        6.92        5.73      0.50 o
   9   2   7       17.56       16.47      0.95 o
  10   2   7        9.57        8.42      0.50 o
  -8   3   7        6.41        6.43      0.49 o
  -7   3   7        8.70        8.93      0.53 o
  -6   3   7        5.84        5.48      0.58 o
  -5   3   7       39.76       42.46      0.74 o
  -4   3   7       88.97       87.63      1.00 o
  -3   3   7       72.66       67.31      1.66 o
  -2   3   7        3.98        5.22      0.41 o
  -1   3   7       54.81       51.09      1.52 o
   0   3   7        2.78        3.44      0.44 o
   1   3   7        0.27        0.45      0.36 o
   2   3   7      520.91      517.43     15.60 o
   3   3   7       73.72       61.68      0.85 o
   4   3   7      155.61      173.29      1.67 o
   5   3   7        3.35        4.70      0.35 o
   6   3   7        0.15        0.60      0.37 o
   7   3   7       14.19       12.23      0.42 o
   8   3   7       61.14       67.96      1.10 o
   9   3   7        0.71        0.99      0.50 o
  10   3   7        0.00       -0.10      0.51 o
  -8   4   7        0.03        0.78      0.54 o
  -7   4   7       12.72       14.06      0.51 o
  -6   4   7       20.56       21.56      0.69 o
  -5   4   7      184.97      172.78      2.52 o
  -4   4   7        4.90        6.98      0.40 o
  -3   4   7       56.17       56.71      0.70 o
  -2   4   7       27.60       31.85      0.53 o
  -1   4   7       40.73       37.06      0.79 o
   0   4   7       39.70       47.08      0.82 o
   1   4   7        3.12        3.14      0.41 o
   2   4   7        8.78        7.40      0.50 o
   3   4   7       60.58       67.14      1.40 o
   4   4   7      212.92      222.21      4.99 o
   5   4   7        2.29        3.20      0.41 o
   6   4   7        0.62        0.72      0.44 o
   7   4   7       88.52       87.91      1.43 o
   8   4   7        0.31        0.20      0.50 o
   9   4   7        0.05        0.30      0.49 o
  10   4   7        0.04        0.74      0.46 o
  -7   5   7        0.71        1.14      0.51 o
  -6   5   7       10.19       11.46      0.66 o
  -5   5   7       15.39       14.72      0.57 o
  -4   5   7       35.66       35.63      0.67 o
  -3   5   7       53.32       51.87      1.25 o
  -2   5   7       85.44       88.52      1.24 o
  -1   5   7       12.23       12.74      0.44 o
   0   5   7      395.60      396.94      3.37 o
   1   5   7       42.96       41.73      0.96 o
   2   5   7       50.18       54.60      1.37 o
   3   5   7       21.44       18.91      0.45 o
   4   5   7      163.04      165.22      2.15 o
   5   5   7        0.95        1.08      0.51 o
   6   5   7        2.59        3.01      0.44 o
   7   5   7        2.85        2.68      0.44 o
   8   5   7       14.72       15.23      0.50 o
   9   5   7       20.67       20.09      0.62 o
  10   5   7        0.37        0.89      0.52 o
  -7   6   7        2.23        1.98      0.45 o
  -6   6   7        7.71        8.21      0.46 o
  -5   6   7        1.69        2.15      0.41 o
  -4   6   7       51.52       46.51      1.05 o
  -3   6   7        2.78        2.28      0.44 o
  -2   6   7        1.54        1.84      0.40 o
  -1   6   7        1.86        2.35      0.41 o
   0   6   7        2.65        2.27      0.42 o
   2   6   7       11.66       12.37      0.41 o
   3   6   7       68.14       69.35      1.60 o
   4   6   7        1.86        1.11      0.45 o
   5   6   7      157.32      156.30      1.78 o
   6   6   7       20.77       21.40      0.53 o
   7   6   7       35.99       39.86      0.75 o
   8   6   7        0.53        1.73      0.46 o
   9   6   7       22.31       25.23      1.36 o
  10   6   7        0.26        1.20      0.62 o
  -6   7   7        0.30        0.21      0.52 o
  -5   7   7        1.97        2.85      0.41 o
  -4   7   7       28.88       30.59      0.52 o
  -3   7   7        0.01        0.69      0.47 o
  -2   7   7       31.65       29.43      0.75 o
  -1   7   7      118.14      125.54      1.76 o
   0   7   7       71.71       74.13      1.16 o
   1   7   7        2.03        2.96      0.50 o
   2   7   7      252.48      260.38      7.94 o
   3   7   7       48.69       48.53      0.91 o
   4   7   7        0.17        0.80      0.46 o
   5   7   7       31.92       30.00      0.62 o
   6   7   7        6.01        6.94      0.49 o
   7   7   7        0.87        1.29      0.49 o
   8   7   7       12.44       11.14      0.64 o
   9   7   7        5.93        6.62      0.50 o
  10   7   7        4.61        3.96      0.61 o
  -5   8   7        4.60        6.47      0.55 o
  -4   8   7        0.42        1.08      0.49 o
  -3   8   7        3.69        3.16      0.44 o
  -2   8   7       15.85       16.12      0.65 o
  -1   8   7       30.14       32.32      0.85 o
   0   8   7       72.11       75.40      1.62 o
   1   8   7       34.00       34.63      0.75 o
   2   8   7       29.64       25.43      2.93 o
   3   8   7       16.48       14.46      0.53 o
   4   8   7       40.97       46.71      0.90 o
   5   8   7       29.66       26.72      0.60 o
   6   8   7       12.00       12.97      0.57 o
   7   8   7       22.57       20.73      0.57 o
   8   8   7        1.01        0.76      0.51 o
   9   8   7        3.27        4.11      0.59 o
  10   8   7        2.48        2.58      0.63 o
  -4   9   7        0.35        0.69      0.48 o
  -3   9   7       25.13       22.32      0.79 o
  -2   9   7        8.99        9.83      0.54 o
  -1   9   7       24.25       22.33      0.57 o
   0   9   7       12.91       15.12      0.58 o
   1   9   7        0.21        0.49      0.41 o
   2   9   7        3.65        3.21      0.47 o
   3   9   7       15.98       14.09      0.56 o
   4   9   7        1.41        1.49      0.51 o
   5   9   7        7.08        7.90      0.52 o
   6   9   7       20.78       19.03      0.70 o
   7   9   7        3.91        5.02      0.59 o
   8   9   7        5.08        6.09      0.55 o
   9   9   7        0.14        0.24      0.58 o
  -3  10   7        0.03        0.24      0.60 o
  -2  10   7        5.12        5.03      0.53 o
  -1  10   7        1.17        1.98      0.51 o
   0  10   7        1.27        1.64      0.49 o
   1  10   7       32.93       32.92      1.33 o
   2  10   7        0.47        0.53      0.53 o
   3  10   7        1.26        1.28      0.67 o
   4  10   7       35.97       33.84      0.75 o
   5  10   7        9.10       11.01      0.60 o
   6  10   7        0.72        0.74      0.63 o
   7  10   7        3.42        2.81      0.57 o
   8  10   7        0.92        0.55      0.59 o
  -1  11   7        1.66        1.69      0.54 o
   0  11   7        3.55        3.97      0.61 o
   1  11   7        1.63        2.07      0.61 o
   2  11   7        0.03        0.27      0.64 o
   3  11   7        2.83        3.68      0.85 o
   4  11   7        1.13        1.35      0.68 o
   5  11   7        3.19        4.15      0.64 o
   6  11   7        1.52        1.61      0.57 o
   7  11   7        0.50        1.25      0.55 o
   3  12   7        0.63        1.30      0.80 o
   4  12   7        0.98        0.71      0.57 o
  -4  -6   8        1.49        1.37      0.55 o
  -3  -6   8        0.29        0.64      0.50 o
  -2  -6   8        1.39        1.62      0.45 o
  -1  -6   8        0.71        0.58      0.50 o
   0  -6   8        9.75       11.67      0.76 o
   1  -6   8        0.08        0.38      0.42 o
   2  -6   8        0.51        1.24      0.52 o
  -6  -5   8        0.59        1.12      0.56 o
  -5  -5   8        1.05        1.46      0.53 o
  -4  -5   8        0.57        1.01      0.47 o
  -3  -5   8        0.06        0.55      0.48 o
  -2  -5   8        4.60        4.80      0.46 o
  -1  -5   8        4.78        5.26      0.49 o
   0  -5   8        1.44        1.04      0.45 o
   1  -5   8        4.42        4.85      0.47 o
   2  -5   8        0.10        0.74      0.46 o
   3  -5   8        2.73        2.78      0.49 o
   4  -5   8        1.07        1.14      0.45 o
  -7  -4   8        4.66        3.60      0.57 o
  -6  -4   8        0.18        0.65      0.43 o
  -5  -4   8        8.88       10.35      0.53 o
  -4  -4   8        0.21        0.66      0.41 o
  -3  -4   8        0.18        0.21      0.45 o
  -2  -4   8       10.13       11.66      0.48 o
  -1  -4   8       13.49       16.49      0.63 o
   0  -4   8        1.26        2.00      0.43 o
   1  -4   8        0.29        0.23      0.42 o
   2  -4   8        0.92        0.60      0.45 o
   3  -4   8        0.35        0.57      0.45 o
   4  -4   8       20.44       18.66      0.78 o
   5  -4   8        6.40        5.71      0.51 o
  -8  -3   8        0.41        0.58      0.55 o
  -7  -3   8        3.80        3.78      0.48 o
  -6  -3   8        1.20        1.98      0.51 o
  -5  -3   8        0.00        0.69      0.46 o
  -4  -3   8        8.12        9.69      0.46 o
  -3  -3   8        9.09        9.47      0.48 o
  -2  -3   8        7.33        7.20      0.51 o
  -1  -3   8        1.05        1.70      0.40 o
   0  -3   8       40.35       41.00      1.39 o
   1  -3   8        1.71        1.77      0.40 o
   2  -3   8        0.26        0.45      0.43 o
   3  -3   8        0.88        1.25      0.41 o
   4  -3   8        0.12        1.18      0.37 o
   5  -3   8        0.27        0.59      0.45 o
   6  -3   8        1.06        1.01      0.37 o
  -8  -2   8        0.32        0.78      0.54 o
  -7  -2   8       26.29       25.41      0.86 o
  -6  -2   8        6.53        7.04      0.44 o
  -5  -2   8       17.85       18.72      0.47 o
  -4  -2   8        1.72        1.89      0.44 o
  -3  -2   8        2.67        1.78      0.42 o
  -2  -2   8        9.76        9.52      0.44 o
  -1  -2   8        8.01        8.34      0.41 o
   0  -2   8       44.85       46.56      1.28 o
   1  -2   8       20.89       22.89      0.62 o
   2  -2   8       13.19       11.98      0.37 o
   3  -2   8       11.37       10.15      0.49 o
   4  -2   8       64.40       62.77      0.79 o
   5  -2   8        1.59        1.47      0.39 o
   6  -2   8        6.28        5.80      0.47 o
   7  -2   8        7.98        8.26      0.87 o
  -8  -1   8        0.14        0.08      0.49 o
  -7  -1   8        0.57        1.15      0.48 o
  -6  -1   8        8.94        8.48      0.56 o
  -5  -1   8        2.93        4.02      0.49 o
  -4  -1   8        0.49        0.34      0.42 o
  -3  -1   8        5.53        4.60      0.44 o
  -2  -1   8        0.42        0.64      0.33 o
  -1  -1   8      319.69      309.28      3.91 o
   0  -1   8      433.21      440.52      6.78 o
   1  -1   8       16.02       17.54      0.80 o
   2  -1   8       29.31       26.86      0.48 o
   3  -1   8        0.51        1.27      0.41 o
   4  -1   8       20.26       19.57      0.44 o
   5  -1   8        2.85        3.39      0.39 o
   6  -1   8       11.66       12.29      0.46 o
   7  -1   8        1.06        0.56      0.45 o
   8  -1   8        1.11        1.22      0.41 o
  -8   0   8       13.57       12.96      0.54 o
  -7   0   8       13.84       12.71      0.51 o
  -6   0   8       25.11       24.94      0.52 o
  -5   0   8        0.57        1.09      0.49 o
  -4   0   8        0.34        1.02      0.38 o
  -3   0   8       47.58       48.75      1.15 o
  -2   0   8        0.39        0.48      0.39 o
  -1   0   8        2.70        1.92      0.47 o
   0   0   8        0.05        0.49      0.41 o
   1   0   8      148.84      145.99      2.26 o
   2   0   8        5.00        5.86      0.45 o
   3   0   8       12.62       11.51      0.45 o
   4   0   8       59.86       59.65      0.88 o
   5   0   8      130.64      134.59      1.81 o
   6   0   8        0.26        0.73      0.39 o
   7   0   8        7.02        7.63      0.43 o
   8   0   8        0.34        0.47      0.42 o
   9   0   8        0.20        0.78      0.50 o
  -8   1   8        3.32        2.85      0.54 o
  -7   1   8        9.92        9.82      0.57 o
  -6   1   8        9.80        8.95      1.03 o
  -5   1   8       14.26       15.84      0.77 o
  -4   1   8       24.01       26.48      0.53 o
  -3   1   8        0.03        0.56      0.40 o
  -2   1   8       22.47       22.24      0.47 o
  -1   1   8       72.39       68.83      0.62 o
   0   1   8       44.98       45.88      0.56 o
   1   1   8       26.63       26.35      0.51 o
   2   1   8       46.43       45.48      1.02 o
   3   1   8        0.05        0.24      0.38 o
   4   1   8        5.63        6.25      0.39 o
   5   1   8       17.38       16.78      0.51 o
   6   1   8        8.23        7.20      0.35 o
   7   1   8        1.05        1.14      0.39 o
   8   1   8        7.80        7.43      0.49 o
   9   1   8        1.16        1.22      0.43 o
  -8   2   8       10.37       10.62      0.52 o
  -7   2   8        0.00        0.15      0.44 o
  -6   2   8        0.06        0.75      0.38 o
  -5   2   8       58.87       60.85      2.10 o
  -4   2   8        2.08        1.71      0.41 o
  -3   2   8       11.43       13.98      0.97 o
  -2   2   8        2.45        2.79      0.46 o
  -1   2   8       53.65       55.79      0.80 o
   0   2   8       78.06       77.60      1.48 o
   1   2   8       35.63       34.85      0.95 o
   2   2   8       38.78       39.73      1.42 o
   3   2   8        3.90        5.34      0.49 o
   4   2   8        0.13        0.06      0.40 o
   5   2   8       69.60       71.08      0.68 o
   6   2   8        8.67        9.01      0.42 o
   7   2   8       23.17       24.25      0.66 o
   8   2   8        1.58        1.06      0.35 o
   9   2   8        0.79        0.76      0.45 o
  10   2   8        1.63        1.59      0.50 o
  -8   3   8        2.33        3.07      0.56 o
  -7   3   8        2.73        3.05      0.49 o
  -6   3   8        2.12        2.85      0.44 o
  -5   3   8        1.22        1.27      0.42 o
  -4   3   8       85.87       83.74      1.64 o
  -3   3   8       60.88       65.60      0.80 o
  -2   3   8       12.90       13.83      0.69 o
  -1   3   8        6.53        6.18      0.40 o
   0   3   8      231.57      225.63      3.90 o
   1   3   8       10.20        9.61      0.47 o
   2   3   8      109.43      113.97      2.27 o
   3   3   8        1.30        2.81      0.45 o
   4   3   8       71.71       69.83      1.20 o
   5   3   8        9.57       11.39      0.45 o
   6   3   8       97.14       98.36      1.20 o
   8   3   8        2.46        2.96      0.35 o
   9   3   8        0.07        0.36      0.46 o
  10   3   8        1.49        2.23      0.49 o
  -8   4   8        0.96        0.89      0.51 o
  -7   4   8        2.32        2.54      0.47 o
  -6   4   8        5.86        6.17      0.47 o
  -5   4   8       33.73       36.93      1.04 o
  -4   4   8        0.64        0.91      0.38 o
  -3   4   8        6.14        8.85      0.49 o
  -2   4   8       20.00       22.37      0.49 o
  -1   4   8       35.26       33.04      0.59 o
   0   4   8      111.23      121.43      1.80 o
   1   4   8       50.18       46.58      0.59 o
   2   4   8       30.86       30.13      1.17 o
   3   4   8       20.15       21.33      0.77 o
   4   4   8       80.06       84.54      1.10 o
   5   4   8        3.08        2.67      0.48 o
   6   4   8        3.94        5.06      0.74 o
   7   4   8       47.79       53.30      0.96 o
   8   4   8        9.05        8.94      0.44 o
   9   4   8        0.80        1.53      0.48 o
  10   4   8        0.97        0.92      0.54 o
  -7   5   8        2.56        1.98      0.46 o
  -6   5   8       16.43       14.91      0.90 o
  -5   5   8        0.58        0.53      0.37 o
  -4   5   8       69.63       70.50      0.68 o
  -3   5   8       46.28       42.83      0.68 o
  -2   5   8       34.97       32.69      0.51 o
  -1   5   8        0.05        0.58      0.40 o
   0   5   8       98.72       97.04      0.82 o
   1   5   8      302.52      299.77      2.19 o
   2   5   8       10.61        9.49      0.61 o
   3   5   8        0.35        0.06      0.45 o
   4   5   8       20.73       24.50      0.62 o
   5   5   8        0.19       -0.22      0.47 o
   6   5   8       40.44       43.30      1.27 o
   7   5   8        0.41       -0.23      0.49 o
   8   5   8       16.03       12.37      0.61 o
   9   5   8        7.39        8.58      0.51 o
  10   5   8        0.71        0.77      0.54 o
  -7   6   8        0.06        0.82      1.12 o
  -6   6   8       14.50       11.80      0.52 o
  -5   6   8        0.68        1.21      0.41 o
  -4   6   8       35.66       39.41      0.87 o
  -3   6   8        0.08        0.78      0.38 o
  -2   6   8       37.17       33.50      0.60 o
  -1   6   8       42.70       35.71      0.51 o
   0   6   8        0.39        1.50      0.76 o
   1   6   8        4.50        4.66      0.43 o
   2   6   8        2.94        2.67      0.41 o
   3   6   8      122.43      118.67      2.45 o
   4   6   8       17.27       17.48      0.52 o
   5   6   8       79.32       77.91      1.20 o
   6   6   8      112.96      121.62      1.30 o
   7   6   8        4.10        4.48      0.57 o
   8   6   8        0.20        0.40      0.42 o
   9   6   8        5.71        4.90      0.51 o
  10   6   8        2.40        2.89      0.55 o
  -6   7   8        0.03        0.02      0.49 o
  -5   7   8        0.29       -0.07      0.54 o
  -4   7   8       17.41       18.79      0.47 o
  -3   7   8        1.77        2.63      0.36 o
  -2   7   8        2.20        1.67      0.44 o
  -1   7   8      102.66       97.83      1.29 o
   0   7   8        1.38        0.99      0.45 o
   1   7   8       45.47       42.71      1.11 o
   2   7   8       45.30       48.65      0.81 o
   3   7   8       31.26       37.00      1.13 o
   4   7   8        0.80        0.95      0.46 o
   5   7   8       15.39       14.11      0.52 o
   6   7   8        5.80        5.81      0.51 o
   7   7   8       19.90       23.04      0.72 o
   8   7   8        5.21        4.75      0.51 o
   9   7   8        0.79        0.74      0.45 o
  10   7   8        6.10        6.56      0.55 o
  -5   8   8        4.54        5.35      0.50 o
  -4   8   8        3.59        3.72      0.46 o
  -3   8   8        9.46        9.20      0.49 o
  -2   8   8        0.91        1.42      0.44 o
  -1   8   8       15.39       14.34      0.86 o
   0   8   8        4.95        4.58      0.45 o
   1   8   8      130.68      126.29      2.49 o
   2   8   8       40.82       36.06      0.68 o
   3   8   8       18.88       15.17      0.51 o
   4   8   8      130.58      114.51      1.94 o
   5   8   8       10.45        8.67      0.52 o
   6   8   8       34.68       32.91      0.60 o
   7   8   8       13.88       14.56      0.56 o
   8   8   8        0.99        1.29      0.52 o
   9   8   8        0.47        0.96      0.52 o
  10   8   8        0.34        1.02      0.88 o
  -4   9   8        1.31        1.50      0.56 o
  -3   9   8       13.37       13.52      0.56 o
  -2   9   8        0.77        0.57      0.51 o
  -1   9   8       16.61       16.64      0.54 o
   0   9   8        0.09        0.73      0.49 o
   1   9   8        0.01        0.67      0.49 o
   2   9   8       10.45        7.92      0.73 o
   3   9   8        6.43        8.35      0.55 o
   4   9   8        9.96       12.35      0.54 o
   5   9   8       10.05       12.39      0.55 o
   6   9   8        1.77        2.76      0.54 o
   7   9   8        0.27       -0.10      0.54 o
   8   9   8       17.96       19.05      0.62 o
   9   9   8        0.00        0.29      0.55 o
  -2  10   8        2.81        3.72      0.52 o
  -1  10   8        9.12        8.05      0.57 o
   0  10   8        0.22        0.81      0.48 o
   1  10   8       12.09       12.73      0.60 o
   2  10   8        7.61        6.18      0.56 o
   3  10   8        0.10        0.64      0.51 o
   4  10   8        8.71        8.48      0.57 o
   5  10   8        5.60        5.11      0.58 o
   6  10   8        1.79        2.30      0.54 o
   7  10   8        0.67        0.87      0.62 o
   8  10   8        2.17        2.35      0.58 o
  -1  11   8        0.00        0.31      0.87 o
   0  11   8        2.47        2.59      0.56 o
   1  11   8        0.06        0.26      0.58 o
   2  11   8        0.10        0.46      0.60 o
   3  11   8       22.51       22.92      0.65 o
   4  11   8        0.33        0.94      0.59 o
   5  11   8        0.07        0.56      0.61 o
   6  11   8       12.67       12.36      0.76 o
   7  11   8        0.00        0.16      0.53 o
  -4  -5   9        1.22        1.16      0.46 o
  -3  -5   9        1.63        2.16      0.50 o
  -2  -5   9        1.48        0.93      0.55 o
  -1  -5   9        2.26        1.92      0.50 o
   0  -5   9        2.52        1.93      0.49 o
   1  -5   9        0.65        0.66      0.45 o
   2  -5   9        1.18        0.86      0.49 o
  -6  -4   9        1.28        1.67      0.56 o
  -5  -4   9        3.65        3.55      0.49 o
  -4  -4   9        2.75        2.59      0.44 o
  -3  -4   9        0.13        0.09      0.47 o
  -2  -4   9        0.02       -0.03      0.52 o
  -1  -4   9        0.03        0.61      0.46 o
   0  -4   9        3.14        3.62      0.47 o
   1  -4   9       10.61       10.84      0.50 o
   2  -4   9        2.95        3.21      0.43 o
   3  -4   9        1.03        1.00      0.44 o
   4  -4   9        0.48        0.31      0.46 o
  -7  -3   9        1.90        2.19      0.60 o
  -6  -3   9        0.64        1.12      0.48 o
  -5  -3   9        1.89        1.71      0.43 o
  -4  -3   9        6.74        7.64      0.50 o
  -3  -3   9        1.29        2.65      0.46 o
  -2  -3   9        0.90        2.05      0.41 o
  -1  -3   9        0.04        0.12      0.45 o
   0  -3   9        1.77        1.43      0.43 o
   1  -3   9        1.34        1.99      0.37 o
   2  -3   9        7.01        8.56      0.43 o
   3  -3   9        3.70        3.16      0.38 o
   4  -3   9        0.56        0.90      0.46 o
   5  -3   9        3.34        4.29      0.50 o
   6  -3   9        2.34        4.07      0.66 o
  -7  -2   9        8.50        7.49      0.53 o
  -6  -2   9        2.71        2.96      0.40 o
  -5  -2   9        0.11        0.78      0.42 o
  -4  -2   9       10.92       12.13      0.42 o
  -3  -2   9        7.93        6.94      0.42 o
  -2  -2   9        0.52        0.08      0.43 o
  -1  -2   9       27.72       26.46      0.52 o
   0  -2   9        0.05        0.99      0.42 o
   1  -2   9        9.07        8.44      0.73 o
   2  -2   9        9.88       12.02      0.43 o
   3  -2   9        2.09        2.18      0.35 o
   4  -2   9        6.40        6.57      0.42 o
   5  -2   9        0.03        0.43      0.41 o
   6  -2   9        2.01        1.94      0.42 o
   7  -2   9       13.66       13.87      0.55 o
  -7  -1   9        5.39        3.82      0.46 o
  -6  -1   9        4.10        4.04      0.57 o
  -5  -1   9        5.06        6.36      0.53 o
  -4  -1   9        2.98        3.41      0.47 o
  -3  -1   9        5.74        8.06      0.46 o
  -2  -1   9       20.24       21.99      0.48 o
  -1  -1   9       32.81       34.97      1.10 o
   0  -1   9       43.78       41.64      0.52 o
   1  -1   9       56.39       56.28      2.20 o
   2  -1   9        1.90        2.74      0.39 o
   3  -1   9        2.11        2.60      0.43 o
   4  -1   9        0.01        0.05      0.38 o
   5  -1   9        1.71        2.69      0.36 o
   6  -1   9        0.38        0.89      0.45 o
   7  -1   9        0.40        0.81      0.47 o
  -8   0   9       10.05        8.77      0.56 o
  -7   0   9        0.18        0.43      0.53 o
  -6   0   9        4.77        4.96      0.55 o
  -5   0   9       11.66       10.59      0.54 o
  -4   0   9       20.49       19.26      0.85 o
  -3   0   9        3.15        3.43      0.49 o
  -2   0   9        5.08        6.67      0.41 o
  -1   0   9       21.43       22.40      0.49 o
   0   0   9      378.27      381.08     14.91 o
   1   0   9       66.68       68.19      1.15 o
   2   0   9      106.66      105.17      2.04 o
   3   0   9       10.19        8.94      0.36 o
   4   0   9       36.86       37.37      0.52 o
   5   0   9        6.71        6.24      0.41 o
   6   0   9        4.44        4.23      0.38 o
   7   0   9        4.65        4.94      0.40 o
   8   0   9        3.94        4.82      0.51 o
  -8   1   9       11.70       11.40      0.61 o
  -7   1   9        2.16        1.74      0.46 o
  -6   1   9        1.52        1.41      0.45 o
  -5   1   9        5.00        4.81      0.48 o
  -4   1   9       49.01       51.84      0.95 o
  -3   1   9        7.99        7.73      0.62 o
  -2   1   9        1.09        1.17      0.40 o
  -1   1   9       32.82       35.72      1.10 o
   0   1   9       43.19       44.10      0.86 o
   1   1   9      136.07      137.52      2.54 o
   2   1   9       90.96       93.94      2.00 o
   3   1   9        0.71        0.39      0.33 o
   4   1   9       38.89       33.95      0.44 o
   5   1   9        9.93       10.58      0.46 o
   6   1   9        9.34       10.22      0.37 o
   7   1   9        1.20        1.77      0.40 o
   8   1   9       18.39       17.67      0.79 o
   9   1   9        0.51        0.32      0.42 o
  -8   2   9        1.54        2.43      0.56 o
  -7   2   9        3.01        4.22      0.53 o
  -6   2   9        1.27        1.29      0.57 o
  -5   2   9        0.43        0.51      0.47 o
  -4   2   9       10.45        9.92      0.68 o
  -3   2   9       28.22       31.40      1.50 o
  -2   2   9       12.46       11.28      0.50 o
  -1   2   9       25.34       23.95      0.50 o
   0   2   9        5.74        5.32      0.44 o
   1   2   9       24.59       23.10      0.53 o
   2   2   9        1.54        2.31      0.39 o
   3   2   9       69.55       67.39      1.16 o
   4   2   9       10.01        9.71      0.42 o
   5   2   9        4.36        2.73      0.33 o
   6   2   9        4.42        5.64      0.34 o
   7   2   9       40.25       42.28      0.63 o
   8   2   9        6.12        6.05      0.46 o
   9   2   9        0.45        0.18      0.47 o
  -7   3   9        1.49        1.12      0.41 o
  -6   3   9       47.66       45.92      2.72 o
  -5   3   9       15.31       14.45      0.66 o
  -4   3   9        2.44        2.74      0.39 o
  -3   3   9      125.28      127.40      2.45 o
  -2   3   9        0.01       -0.19      0.38 o
  -1   3   9       11.29       13.15      0.57 o
   0   3   9       97.38       93.27      1.76 o
   1   3   9        0.21        0.26      0.41 o
   2   3   9       16.14       16.01      0.71 o
   3   3   9       45.60       48.81      0.63 o
   4   3   9        9.83       11.08      0.66 o
   5   3   9       12.32        9.85      0.44 o
   6   3   9       20.50       19.51      0.64 o
   7   3   9       40.91       42.42      0.52 o
   8   3   9        0.01        0.02      0.40 o
   9   3   9        2.69        2.99      0.46 o
  -7   4   9        0.00       -0.40      0.49 o
  -6   4   9        3.55        3.01      0.52 o
  -5   4   9        1.25        0.83      0.43 o
  -4   4   9        9.51        8.32      0.43 o
  -3   4   9        0.80        1.18      0.42 o
  -2   4   9       30.60       33.49      0.75 o
  -1   4   9       55.94       59.12      1.39 o
   0   4   9       43.75       45.27      0.87 o
   1   4   9      131.71      128.82      3.12 o
   2   4   9       16.11       14.47      0.46 o
   3   4   9       28.16       25.19      0.57 o
   4   4   9       76.86       77.99      1.81 o
   5   4   9       22.43       21.04      0.52 o
   6   4   9        1.03        0.22      0.43 o
   7   4   9       10.27       10.44      0.48 o
   8   4   9       29.58       28.18      0.73 o
   9   4   9        2.77        3.65      0.49 o
  10   4   9        0.19        0.53      0.42 o
  -7   5   9        0.04        0.55      0.56 o
  -6   5   9        2.33        2.41      0.44 o
  -5   5   9       18.76       17.36      1.02 o
  -4   5   9        1.49        1.76      0.46 o
  -3   5   9        1.22        1.29      0.48 o
  -2   5   9       22.41       25.63      0.49 o
  -1   5   9        4.46        4.41      0.50 o
   0   5   9       39.28       40.80      0.94 o
   1   5   9       64.07       64.99      1.02 o
   2   5   9        5.03        4.84      0.52 o
   3   5   9       41.33       43.85      1.81 o
   4   5   9        0.60        1.13      0.44 o
   5   5   9        1.50        2.76      0.48 o
   6   5   9       44.27       48.21      0.97 o
   7   5   9        0.41        0.09      0.39 o
   8   5   9        0.32        0.45      0.42 o
   9   5   9        3.06        3.55      0.50 o
  10   5   9        5.74        4.23      0.50 o
  -6   6   9        4.04        5.20      0.57 o
  -5   6   9        0.38        0.76      0.39 o
  -4   6   9       19.64       17.23      0.50 o
  -3   6   9       11.08        9.34      0.50 o
  -2   6   9        7.52        8.52      0.73 o
  -1   6   9       84.48       86.70      2.10 o
   0   6   9        9.17        9.89      0.44 o
   1   6   9        6.56        6.19      0.43 o
   2   6   9       19.58       19.06      0.71 o
   3   6   9       72.02       72.38      0.78 o
   4   6   9        4.06        3.66      0.38 o
   5   6   9        0.47        0.98      0.42 o
   6   6   9       13.73       10.72      0.68 o
   7   6   9        7.22        5.45      0.52 o
   8   6   9       17.83       19.59      0.53 o
   9   6   9        1.47        1.83      0.50 o
  10   6   9        0.58        1.69      0.51 o
  -5   7   9        0.01        0.34      0.43 o
  -4   7   9        0.35       -0.07      0.41 o
  -3   7   9        1.44        1.45      0.40 o
  -2   7   9        1.77        2.70      0.42 o
  -1   7   9       50.69       55.78      0.94 o
   0   7   9        8.74       11.08      0.49 o
   1   7   9       73.09       71.25      1.98 o
   2   7   9        5.01        5.64      0.39 o
   3   7   9       19.04       15.45      0.56 o
   4   7   9       86.33       87.24      2.93 o
   5   7   9        0.09        0.53      0.44 o
   6   7   9        1.22        0.30      0.42 o
   7   7   9       13.98       12.12      0.49 o
   8   7   9        4.72        5.66      0.48 o
   9   7   9        0.00        0.63      0.44 o
  -4   8   9        0.51        0.99      0.53 o
  -3   8   9       11.26       12.32      0.56 o
  -2   8   9       37.83       36.24      1.09 o
  -1   8   9       29.48       27.88      0.70 o
   0   8   9        1.65        1.64      0.44 o
   1   8   9        8.13        9.26      0.53 o
   2   8   9        1.37        1.99      0.49 o
   3   8   9        0.49        0.77      0.49 o
   4   8   9       74.52       76.02      1.44 o
   5   8   9        4.67        4.54      0.51 o
   6   8   9       13.89       13.40      0.55 o
   7   8   9        1.30        2.03      0.50 o
   8   8   9        3.72        5.54      0.55 o
   9   8   9        3.05        3.50      0.53 o
  -3   9   9        0.25        0.38      0.55 o
  -2   9   9        0.53        0.91      0.53 o
  -1   9   9       10.91       11.39      0.55 o
   0   9   9        5.94        5.16      0.47 o
   1   9   9        0.66        0.92      0.52 o
   2   9   9       30.18       31.78      0.84 o
   3   9   9        6.86        7.43      0.52 o
   4   9   9       10.32        8.39      0.53 o
   5   9   9       17.51       17.69      0.59 o
   6   9   9        0.17        0.38      0.50 o
   7   9   9        0.85        0.71      0.53 o
   8   9   9        6.11        5.49      0.60 o
   9   9   9        3.56        3.38      1.23 o
  -2  10   9        1.58        2.72      0.56 o
  -1  10   9       10.66       10.44      0.62 o
   0  10   9        3.28        3.49      0.45 o
   1  10   9        0.09        0.60      0.51 o
   2  10   9        6.81        8.02      0.54 o
   3  10   9        3.30        2.76      0.53 o
   4  10   9        3.75        4.98      0.58 o
   5  10   9        4.24        3.45      0.57 o
   6  10   9        0.14        0.32      0.55 o
   7  10   9        1.49        1.32      0.57 o
   8  10   9        0.23        0.54      0.60 o
   0  11   9        2.95        2.50      0.54 o
   1  11   9        0.09        0.29      0.64 o
   2  11   9        0.08        0.34      0.73 o
   3  11   9       24.88       21.73      0.69 o
   4  11   9        0.03        0.30      0.59 o
   5  11   9        1.22        1.09      0.60 o
   6  11   9       12.08        9.92      0.72 o
  -4  -4  10        1.66        0.84      0.52 o
  -3  -4  10        3.34        2.81      0.47 o
  -2  -4  10        0.00        0.06      0.44 o
  -1  -4  10        0.37        0.23      0.54 o
   0  -4  10        0.76        1.28      0.48 o
   1  -4  10        0.18        0.35      0.48 o
   2  -4  10        0.63        0.71      0.50 o
  -5  -3  10        0.08        0.10      0.50 o
  -4  -3  10        3.63        3.49      0.50 o
  -3  -3  10        0.09        0.68      0.46 o
  -2  -3  10        2.69        3.57      0.48 o
  -1  -3  10        0.39        1.04      0.51 o
   0  -3  10        0.09        0.55      0.51 o
   1  -3  10        0.12        0.36      0.46 o
   2  -3  10        0.36        0.75      0.46 o
   3  -3  10       14.37       12.74      0.63 o
   4  -3  10        0.04        0.63      0.46 o
  -6  -2  10        0.33        0.88      0.52 o
  -5  -2  10        0.67        0.71      0.50 o
  -4  -2  10        0.09        0.15      0.39 o
  -3  -2  10        0.02        0.51      0.45 o
  -2  -2  10        0.07        0.73      0.42 o
  -1  -2  10       23.12       22.73      0.46 o
   0  -2  10       12.33       10.09      0.41 o
   1  -2  10        0.11        0.00      0.40 o
   2  -2  10        0.12        0.52      0.44 o
   3  -2  10        0.28       -0.14      0.42 o
   4  -2  10        0.83        0.95      0.47 o
   5  -2  10        0.09        0.17      0.41 o
   6  -2  10        0.01       -0.01      0.66 o
  -6  -1  10       10.22        9.96      0.53 o
  -5  -1  10        0.00        0.73      0.43 o
  -4  -1  10       14.58       16.38      0.76 o
  -3  -1  10        1.34        1.11      0.45 o
  -2  -1  10        0.05        0.47      0.41 o
  -1  -1  10        6.81        7.76      0.43 o
   0  -1  10        0.91        0.86      0.39 o
   1  -1  10        2.58        3.14      0.34 o
   2  -1  10        1.40        1.45      0.41 o
   3  -1  10        0.31        1.09      0.45 o
   4  -1  10       14.64       15.44      0.58 o
   5  -1  10        4.06        4.31      0.43 o
   6  -1  10        0.32        0.34      0.43 o
   7  -1  10        4.20        3.12      0.66 o
  -7   0  10        3.74        3.50      0.58 o
  -6   0  10        0.48        1.10      0.53 o
  -5   0  10        2.23        2.69      0.48 o
  -4   0  10       12.73       10.62      0.45 o
  -3   0  10        0.00        0.67      0.38 o
  -2   0  10        1.24        2.01      0.49 o
  -1   0  10      103.96      100.57      1.92 o
   0   0  10        3.80        3.43      0.38 o
   1   0  10       15.10       14.49      0.39 o
   2   0  10        6.33        5.74      0.46 o
   3   0  10       19.18       16.96      0.63 o
   4   0  10       11.87       12.04      0.65 o
   5   0  10        2.43        1.91      0.36 o
   6   0  10       13.57       12.22      0.43 o
   7   0  10        0.75        0.30      0.40 o
  -7   1  10        2.72        3.29      0.53 o
  -6   1  10        0.70        1.20      0.47 o
  -5   1  10        5.17        5.40      0.48 o
  -4   1  10        0.03        0.33      0.49 o
  -3   1  10       15.61       17.36      0.48 o
  -2   1  10       22.54       21.79      0.72 o
  -1   1  10       31.96       30.97      0.76 o
   0   1  10        5.30        6.66      0.56 o
   1   1  10        8.75        9.29      0.51 o
   2   1  10        2.09        2.70      0.43 o
   3   1  10        3.44        3.26      0.37 o
   4   1  10       47.06       49.90      0.55 o
   5   1  10        1.79        2.16      0.34 o
   6   1  10        2.80        2.83      0.41 o
   7   1  10        1.89        2.04      0.40 o
   8   1  10        0.01        0.20      0.45 o
  -7   2  10        0.57        1.25      0.45 o
  -6   2  10        4.19        4.66      0.53 o
  -5   2  10        2.95        4.24      0.43 o
  -4   2  10        0.28        0.98      0.44 o
  -3   2  10       55.34       54.17      1.46 o
  -2   2  10        0.85        1.61      0.47 o
  -1   2  10        0.00       -0.23      0.38 o
   0   2  10       47.08       54.91      1.90 o
   1   2  10       27.99       25.87      0.63 o
   2   2  10        8.98        7.79      0.56 o
   3   2  10       26.63       26.24      0.75 o
   4   2  10       26.95       28.47      0.61 o
   5   2  10        0.00        0.21      0.42 o
   6   2  10        2.40        3.65      0.38 o
   7   2  10       10.04        9.58      0.42 o
   8   2  10        4.82        5.59      0.41 o
  -7   3  10        0.03        0.25      0.55 o
  -6   3  10       33.57       32.92      0.71 o
  -5   3  10        6.05        5.51      0.47 o
  -4   3  10       22.17       23.35      0.78 o
  -3   3  10        0.49        0.52      0.39 o
  -2   3  10        1.80        1.53      0.43 o
  -1   3  10       18.47       17.57      0.51 o
   0   3  10        4.13        4.96      0.38 o
   1   3  10        2.12        3.29      0.45 o
   2   3  10        0.90        1.17      0.52 o
   3   3  10       18.45       17.83      0.87 o
   4   3  10       38.66       40.46      1.17 o
   5   3  10       24.46       25.83      0.49 o
   6   3  10       20.13       18.45      0.42 o
   7   3  10        0.05        0.64      0.41 o
   8   3  10        3.68        3.46      0.58 o
   9   3  10        0.06        0.60      0.45 o
  -6   4  10        5.52        4.57      0.55 o
  -5   4  10        4.03        4.04      0.54 o
  -4   4  10       35.38       37.26      0.64 o
  -3   4  10        1.32        1.30      0.44 o
  -2   4  10       39.21       35.60      0.83 o
  -1   4  10      104.14      104.83      2.74 o
   0   4  10        4.13        3.94      0.38 o
   1   4  10        0.41        0.26      0.39 o
   2   4  10        6.09        7.08      0.42 o
   3   4  10        6.19        6.65      0.49 o
   4   4  10        0.03       -0.11      0.40 o
   5   4  10       11.24       11.07      0.48 o
   6   4  10        3.24        4.68      0.50 o
   7   4  10       11.41       10.04      0.46 o
   8   4  10       19.20       16.35      0.48 o
   9   4  10        3.23        4.01      0.44 o
  -6   5  10        0.04        0.08      0.48 o
  -5   5  10       36.53       33.32      0.93 o
  -4   5  10       34.14       29.52      0.55 o
  -3   5  10        2.76        2.27      0.49 o
  -2   5  10        3.04        2.82      0.41 o
  -1   5  10       20.67       19.99      0.41 o
   0   5  10        0.04        0.34      0.41 o
   1   5  10       11.65       12.64      0.49 o
   2   5  10        1.09        1.07      0.38 o
   3   5  10       73.31       73.69      0.71 o
   4   5  10       44.56       47.20      0.55 o
   5   5  10        0.32        0.52      0.43 o
   6   5  10       20.25       21.84      0.56 o
   7   5  10        1.84        0.91      0.45 o
   8   5  10        0.41        1.01      0.44 o
   9   5  10        0.00        0.41      0.45 o
  -5   6  10        0.60        0.67      0.47 o
  -4   6  10        2.97        4.16      0.44 o
  -3   6  10       10.19       11.49      1.08 o
  -2   6  10        9.08        9.30      0.58 o
  -1   6  10       43.35       41.60      0.54 o
   0   6  10       31.48       32.61      0.98 o
   1   6  10        1.23        2.60      0.47 o
   2   6  10        9.89       13.48      0.60 o
   3   6  10       18.10       22.66      0.79 o
   4   6  10        0.35        1.73      0.48 o
   5   6  10        3.01        3.16      0.52 o
   6   6  10        1.19        1.83      0.41 o
   7   6  10        3.01        2.08      0.50 o
   8   6  10       17.23       17.24      0.61 o
   9   6  10        0.20        0.81      0.46 o
  -5   7  10        1.50        1.68      0.56 o
  -4   7  10        0.16        0.21      0.48 o
  -3   7  10        5.23        4.67      0.54 o
  -2   7  10        2.08        1.41      0.49 o
  -1   7  10        1.99        3.09      0.45 o
   0   7  10       10.03        8.35      0.43 o
   1   7  10       85.25       87.93      1.49 o
   2   7  10        0.68        0.88      0.44 o
   3   7  10       10.99        9.69      0.57 o
   4   7  10       55.78       57.81      1.23 o
   5   7  10       24.36       23.76      1.26 o
   6   7  10        1.13        1.12      0.40 o
   7   7  10        1.71        1.43      0.51 o
   8   7  10        0.26        0.63      0.47 o
   9   7  10        0.17        0.41      0.46 o
  -4   8  10        1.61        2.06      0.55 o
  -3   8  10       10.20       10.81      0.47 o
  -2   8  10       24.93       26.65      0.60 o
  -1   8  10       11.84        9.95      0.53 o
   0   8  10        2.43        2.59      0.51 o
   1   8  10        1.45        1.43      0.42 o
   2   8  10       12.72       12.50      0.91 o
   3   8  10       34.25       32.95      1.18 o
   4   8  10        3.34        3.49      0.52 o
   5   8  10        2.06        2.24      0.50 o
   6   8  10       30.72       28.24      1.03 o
   7   8  10        0.13        0.57      0.53 o
   8   8  10        0.01        0.28      0.53 o
   9   8  10        6.15        5.15      0.53 o
  -3   9  10        0.33        0.31      0.50 o
  -2   9  10        0.43        0.55      0.47 o
  -1   9  10        1.06        1.52      0.53 o
   0   9  10       15.27       15.28      0.73 o
   1   9  10        4.82        6.09      0.52 o
   2   9  10       20.42       21.58      0.58 o
   3   9  10       11.83       11.83      0.55 o
   4   9  10        2.28        1.86      0.52 o
   5   9  10        4.77        5.99      0.54 o
   6   9  10        0.63        1.00      0.53 o
   7   9  10        0.00        0.18      0.55 o
   8   9  10        0.00        0.15      0.49 o
  -1  10  10        1.23        1.60      0.54 o
   0  10  10        1.12        0.66      0.45 o
   1  10  10        2.04        1.39      0.63 o
   2  10  10        2.38        3.78      0.61 o
   3  10  10        0.31        1.21      0.56 o
   4  10  10        3.41        2.31      0.50 o
   5  10  10        0.18        0.26      0.47 o
   6  10  10        0.36        0.56      0.58 o
   7  10  10       11.31        9.37      0.61 o
   1  11  10        5.20        5.86      0.74 o
   2  11  10        2.65        2.46      0.60 o
   3  11  10        1.68        1.75      0.51 o
   4  11  10        3.89        3.32      0.62 o
   5  11  10        0.35        0.50      0.60 o
  -3  -3  11        0.36        0.33      0.51 o
  -2  -3  11        0.31        0.65      0.50 o
  -1  -3  11        0.37       -0.01      0.50 o
   0  -3  11        0.46        1.01      0.49 o
   1  -3  11        0.47        0.97      0.41 o
   2  -3  11        1.88        2.30      0.47 o
  -5  -2  11        0.02       -1.01      1.16 o
  -4  -2  11        0.44        0.78      0.45 o
  -3  -2  11        2.29        2.57      0.39 o
  -2  -2  11        0.66        1.29      0.47 o
  -1  -2  11        9.17        7.46      0.45 o
   0  -2  11        2.80        2.36      0.43 o
   1  -2  11        6.66        7.32      0.45 o
   2  -2  11        0.05        0.08      0.43 o
   3  -2  11        0.47        0.39      0.41 o
   4  -2  11        0.37        0.55      0.45 o
  -5  -1  11        2.10        3.12      0.49 o
  -4  -1  11        0.10        0.21      0.48 o
  -3  -1  11        0.15        0.86      0.37 o
  -2  -1  11        0.27        0.53      0.45 o
  -1  -1  11       28.83       25.27      0.64 o
   0  -1  11       27.07       26.62      1.09 o
   1  -1  11       30.17       29.71      1.29 o
   2  -1  11        0.99        1.47      0.45 o
   3  -1  11        4.01        5.76      0.44 o
   4  -1  11        2.52        1.70      0.48 o
   5  -1  11        0.74        1.46      0.49 o
  -6   0  11        0.20        1.09      0.50 o
  -5   0  11        4.02        4.32      0.55 o
  -4   0  11        5.66        6.45      0.51 o
  -3   0  11        1.55        1.20      0.50 o
  -2   0  11        1.02        2.07      0.38 o
  -1   0  11        0.26        0.26      0.39 o
   0   0  11       47.32       41.26      0.68 o
   1   0  11       17.57       17.44      0.50 o
   2   0  11        0.99        0.68      0.41 o
   3   0  11        0.12        0.57      0.35 o
   4   0  11        4.32        5.25      0.43 o
   5   0  11        2.90        2.70      0.47 o
   6   0  11        4.61        6.63      0.50 o
  -6   1  11        0.05        0.76      0.48 o
  -5   1  11        0.07        0.98      0.49 o
  -4   1  11        1.19        1.13      0.51 o
  -3   1  11        0.22        0.60      0.38 o
  -2   1  11        4.76        5.40      0.46 o
  -1   1  11        0.68        0.17      0.51 o
   0   1  11       18.44       20.34      0.51 o
   1   1  11       20.91       20.60      0.72 o
   2   1  11        1.02        1.44      0.51 o
   3   1  11        0.90        1.13      0.40 o
   4   1  11        1.16        1.56      0.38 o
   5   1  11        1.14        1.09      0.41 o
   6   1  11        0.03        0.36      0.38 o
   7   1  11        3.21        3.11      0.46 o
  -6   2  11        3.68        3.99      0.58 o
  -5   2  11        3.10        3.66      0.53 o
  -4   2  11        3.75        3.60      0.51 o
  -3   2  11        5.32        4.94      0.48 o
  -2   2  11        8.91        9.39      0.58 o
  -1   2  11        0.01        0.37      0.39 o
   0   2  11        0.35        0.84      0.49 o
   1   2  11        1.94        3.64      0.43 o
   2   2  11       11.18       12.46      0.99 o
   3   2  11        1.95        1.97      0.40 o
   4   2  11       11.41       10.31      0.40 o
   5   2  11        2.40        2.91      0.37 o
   6   2  11        5.21        6.85      0.43 o
   7   2  11        0.00       -0.14      0.40 o
   8   2  11        0.07        0.51      0.50 o
  -6   3  11        0.01        0.33      0.55 o
  -5   3  11        0.46        0.61      0.46 o
  -4   3  11        4.32        5.51      0.52 o
  -3   3  11        2.35        1.87      0.40 o
  -2   3  11        5.81        7.48      0.46 o
  -1   3  11       41.68       42.54      0.80 o
   0   3  11        6.62        6.49      0.57 o
   1   3  11        1.80        2.56      0.43 o
   2   3  11        3.05        3.13      0.34 o
   3   3  11        8.90        7.10      0.51 o
   4   3  11        1.64        0.91      0.42 o
   5   3  11        8.95        9.87      0.49 o
   6   3  11        9.55        8.49      0.44 o
   7   3  11        3.06        1.79      0.43 o
   8   3  11        4.38        4.65      0.43 o
  -6   4  11        0.91        1.42      0.52 o
  -5   4  11        2.30        2.45      0.50 o
  -4   4  11       29.77       27.88      1.06 o
  -3   4  11        1.60        2.43      0.42 o
  -2   4  11        3.07        3.39      0.43 o
  -1   4  11        0.14        0.15      0.49 o
   0   4  11        8.42        7.77      0.53 o
   1   4  11        8.90       10.08      0.46 o
   2   4  11       17.83       19.89      0.91 o
   3   4  11       55.30       60.19      2.13 o
   4   4  11        4.82        4.53      0.44 o
   5   4  11       41.27       41.93      0.58 o
   6   4  11        2.39        2.35      0.36 o
   7   4  11        0.26        0.61      0.39 o
   8   4  11        1.39        1.22      0.43 o
  -5   5  11        7.77        6.05      0.49 o
  -4   5  11       13.06       12.35      0.91 o
  -3   5  11        9.25       10.02      0.49 o
  -2   5  11        2.08        2.69      0.45 o
  -1   5  11        1.81        2.18      0.44 o
   0   5  11       10.03        7.91      0.40 o
   1   5  11        0.30        0.76      0.41 o
   2   5  11       22.95       23.44      0.78 o
   3   5  11       18.61       19.21      0.57 o
   4   5  11        2.69        2.51      0.45 o
   5   5  11        1.14        0.39      0.42 o
   6   5  11        1.79        1.86      0.59 o
   7   5  11        4.60        5.17      0.49 o
   8   5  11       11.48       11.58      0.49 o
  -5   6  11        0.17        0.58      0.43 o
  -4   6  11        0.63        0.57      0.48 o
  -3   6  11       12.89       13.45      0.97 o
  -2   6  11        4.94        5.85      0.51 o
  -1   6  11        0.29        1.14      0.42 o
   0   6  11       30.51       33.16      0.77 o
   1   6  11       39.59       39.07      1.54 o
   2   6  11       31.61       33.65      0.98 o
   3   6  11        4.56        4.38      0.46 o
   4   6  11        0.60        0.99      0.51 o
   5   6  11        0.02        0.51      0.55 o
   6   6  11        1.24        1.00      0.45 o
   7   6  11        1.15        1.11      0.43 o
   8   6  11        1.55        2.24      0.58 o
  -4   7  11        0.30        1.13      0.54 o
  -3   7  11        0.18        0.46      0.46 o
  -2   7  11       28.89       28.25      0.82 o
  -1   7  11        8.41        8.94      0.53 o
   0   7  11        6.08        5.95      0.47 o
   1   7  11       16.26       17.74      0.51 o
   2   7  11        0.00        0.23      0.65 o
   3   7  11       28.34       28.31      1.26 o
   4   7  11       13.65       12.35      0.75 o
   5   7  11        9.90        9.67      0.44 o
   6   7  11       15.58       16.26      0.45 o
   7   7  11        5.89        7.90      0.78 o
   8   7  11        0.02        0.40      0.50 o
  -3   8  11        1.82        2.00      0.49 o
  -2   8  11        6.65        7.15      0.56 o
  -1   8  11        0.09        0.33      0.59 o
   0   8  11       12.84       11.68      0.50 o
   1   8  11        0.29        0.43      0.41 o
   2   8  11        1.96        2.11      0.47 o
   3   8  11       64.23       64.39      2.27 o
   4   8  11        4.23        4.59      0.52 o
   5   8  11        1.44        1.21      0.51 o
   6   8  11        0.41        0.67      0.53 o
   7   8  11        3.52        3.57      0.56 o
   8   8  11        0.00        0.33      0.56 o
  -2   9  11        0.03        0.82      0.49 o
  -1   9  11        1.61        1.37      0.42 o
   0   9  11        5.59        4.55      0.64 o
   1   9  11        0.67        0.63      0.48 o
   2   9  11       10.61       10.80      0.57 o
   3   9  11        2.42        3.63      0.55 o
   4   9  11        0.05        0.22      0.47 o
   5   9  11        3.92        3.65      0.54 o
   6   9  11        0.82        1.31      0.55 o
   7   9  11        1.89        1.92      0.56 o
   0  10  11        0.50        0.64      0.65 o
   1  10  11        3.69        3.72      0.51 o
   2  10  11        1.76        1.73      0.64 o
   3  10  11        0.91        1.71      0.58 o
   4  10  11        3.87        4.43      0.57 o
   5  10  11        1.25        1.13      0.55 o
   6  10  11        0.05        0.32      0.57 o
  -2  -2  12        0.22        0.53      0.47 o
  -1  -2  12        0.85        1.46      0.50 o
   0  -2  12        1.20        1.05      0.64 o
   1  -2  12        0.62        1.18      0.46 o
   2  -2  12        0.41        1.49      0.43 o
  -4  -1  12        1.22        1.10      0.57 o
  -3  -1  12        0.06        0.03      0.45 o
  -2  -1  12        3.73        3.38      0.46 o
  -1  -1  12       11.88       10.00      0.63 o
   0  -1  12       13.97       12.03      0.47 o
   1  -1  12        0.24        0.68      0.43 o
   2  -1  12        1.26        1.68      0.48 o
   3  -1  12        1.35        1.51      0.42 o
   4  -1  12        0.01        0.31      0.40 o
  -4   0  12        0.61        0.80      0.56 o
  -3   0  12        0.10       -0.53      0.48 o
  -2   0  12        0.50        0.57      0.44 o
  -1   0  12        0.46        0.56      0.39 o
   0   0  12       42.36       37.64      1.08 o
   1   0  12       10.98        9.40      0.55 o
   2   0  12        0.00        0.97      0.43 o
   3   0  12        0.36        0.99      0.44 o
   4   0  12        2.21        1.90      0.44 o
   5   0  12        0.62        0.55      0.42 o
  -5   1  12        0.07        0.57      0.51 o
  -4   1  12        2.45        2.56      0.56 o
  -3   1  12        1.86        1.44      0.53 o
  -2   1  12        1.32        2.09      0.47 o
  -1   1  12        0.82        0.95      0.42 o
   0   1  12        0.60        0.32      0.42 o
   1   1  12       13.06       12.20      0.91 o
   2   1  12        2.03        1.67      0.47 o
   3   1  12        0.09        0.94      0.39 o
   4   1  12        0.98        1.28      0.48 o
   5   1  12        4.45        3.51      0.41 o
   6   1  12        0.02        0.48      0.46 o
  -5   2  12        0.33       -0.28      0.55 o
  -4   2  12        0.77        1.42      0.54 o
  -3   2  12        0.85        1.36      0.43 o
  -2   2  12       10.20       10.45      0.49 o
  -1   2  12        0.07        0.42      0.45 o
   0   2  12        1.75        2.37      0.39 o
   1   2  12        0.55        1.57      0.41 o
   2   2  12        1.51        1.55      0.38 o
   3   2  12       12.55       14.61      0.73 o
   4   2  12        0.34        0.63      0.35 o
   5   2  12        4.38        3.20      0.43 o
   6   2  12        1.18        0.94      0.58 o
   7   2  12        2.95        2.57      0.68 o
  -5   3  12        4.24        4.02      0.51 o
  -4   3  12        9.29        6.62      0.51 o
  -3   3  12        0.04        0.54      0.45 o
  -2   3  12        7.03        6.16      0.63 o
  -1   3  12        9.92       10.45      0.48 o
   0   3  12        7.53        7.49      0.67 o
   1   3  12        0.74        0.49      0.42 o
   2   3  12        8.56        9.09      0.50 o
   3   3  12        1.93        3.00      0.39 o
   4   3  12        0.58        1.37      0.36 o
   5   3  12        2.23        2.38      0.47 o
   6   3  12        1.26        1.61      0.47 o
   7   3  12        5.39        4.91      0.47 o
  -5   4  12        5.87        5.19      0.58 o
  -4   4  12        0.02        1.14      0.45 o
  -3   4  12        0.07       -0.49      0.44 o
  -2   4  12        5.15        4.51      0.53 o
  -1   4  12        0.04        0.76      0.45 o
   0   4  12        5.79        5.19      0.50 o
   1   4  12        1.91        2.07      0.48 o
   2   4  12       19.57       20.01      1.58 o
   3   4  12        0.01        0.31      0.54 o
   4   4  12        0.03        0.50      0.50 o
   5   4  12        0.00        0.16      0.45 o
   6   4  12        0.44        0.14      0.42 o
   7   4  12        7.45        7.62      0.51 o
  -4   5  12        0.48        0.44      0.45 o
  -3   5  12        7.67        8.58      0.56 o
  -2   5  12        1.20        0.59      0.43 o
  -1   5  12        1.77        1.32      0.58 o
   0   5  12       20.48       22.18      0.52 o
   1   5  12        2.51        2.82      0.49 o
   2   5  12        3.62        4.73      0.42 o
   3   5  12        1.72        2.06      0.44 o
   4   5  12       11.49       12.51      0.49 o
   5   5  12        0.86        1.83      0.46 o
   6   5  12        0.00        0.04      0.56 o
   7   5  12       12.68       11.06      0.49 o
   8   5  12        0.69        1.68      1.49 o
  -4   6  12        0.47        0.45      0.44 o
  -3   6  12        4.01        4.54      0.45 o
  -2   6  12        0.11        0.18      0.53 o
  -1   6  12        0.14        0.16      0.40 o
   0   6  12       16.02       14.36      0.66 o
   1   6  12        1.62        2.18      0.45 o
   2   6  12        3.42        3.83      0.45 o
   3   6  12        4.33        5.79      0.60 o
   4   6  12        0.57        1.12      0.46 o
   5   6  12        0.69        1.23      0.45 o
   6   6  12        0.17        0.92      0.47 o
   7   6  12        3.00        3.35      0.51 o
   8   6  12        0.10        0.15      1.19 o
  -3   7  12        1.34        1.58      0.45 o
  -2   7  12       29.98       27.73      0.75 o
  -1   7  12        3.11        2.48      0.47 o
   0   7  12        3.20        3.48      0.40 o
   1   7  12        0.19        0.33      0.44 o
   2   7  12       15.84       15.50      0.57 o
   3   7  12        0.05       -0.03      0.51 o
   4   7  12        1.89        2.41      0.42 o
   5   7  12       13.13       12.12      0.52 o
   6   7  12        1.84        2.17      0.45 o
   7   7  12        1.15        1.12      0.41 o
  -2   8  12        0.04        0.78      0.50 o
  -1   8  12        3.08        2.87      0.45 o
   0   8  12       16.62       16.84      0.69 o
   1   8  12        3.27        3.49      0.44 o
   2   8  12        0.96        1.12      0.53 o
   3   8  12        9.55        8.49      0.66 o
   4   8  12        0.53        0.93      0.44 o
   5   8  12        5.89        5.93      0.56 o
   6   8  12        0.30        0.21      0.49 o
   7   8  12        3.41        1.84      0.50 o
  -1   9  12        3.66        3.37      0.57 o
   0   9  12        0.19        0.60      0.44 o
   1   9  12        0.35        0.35      0.55 o
   2   9  12        3.16        2.71      0.55 o
   3   9  12        0.06        0.29      0.53 o
   4   9  12        1.37        0.66      0.49 o
   5   9  12        5.43        4.35      0.56 o
   6   9  12        2.93        2.66      0.51 o
   2  10  12        1.44        1.18      0.66 o
   3  10  12        1.14        0.79      0.51 o
   4  10  12        1.96        1.94      0.58 o
  -2   0  13        0.10        0.05      0.42 o
  -1   0  13        2.59        2.97      0.47 o
   0   0  13        9.30        9.22      0.48 o
   1   0  13        1.37        1.00      0.48 o
   2   0  13        0.62        0.93      0.56 o
   3   0  13        0.80        1.59      0.46 o
  -3   1  13        0.44        0.58      0.57 o
  -2   1  13        1.56        2.39      0.56 o
  -1   1  13        0.00        0.02      0.49 o
   0   1  13        4.22        3.01      0.42 o
   1   1  13        1.21        0.78      0.43 o
   2   1  13        0.01        0.28      0.41 o
   3   1  13        0.88        0.54      0.40 o
   4   1  13        0.34        1.36      0.46 o
  -3   2  13        0.78        1.68      0.51 o
  -2   2  13        5.28        5.52      0.47 o
  -1   2  13        2.11        1.57      0.42 o
   0   2  13        0.58        0.35      0.55 o
   1   2  13        0.01        0.87      0.47 o
   2   2  13        0.52       -0.05      0.46 o
   3   2  13        4.15        3.82      0.48 o
   4   2  13        0.01       -0.04      0.43 o
   5   2  13        0.01        0.28      0.45 o
  -3   3  13        0.79        1.27      0.49 o
  -2   3  13        2.36        2.02      0.49 o
  -1   3  13        0.15        0.33      0.51 o
   0   3  13        4.40        5.06      0.54 o
   1   3  13        1.32        1.15      0.42 o
   2   3  13        6.49        6.77      0.47 o
   3   3  13        0.00        0.40      0.41 o
   4   3  13        3.51        3.32      0.52 o
   5   3  13        1.49        1.95      0.41 o
   6   3  13        0.08        0.42      0.50 o
  -3   4  13        3.53        3.22      0.47 o
  -2   4  13        0.47        0.70      0.47 o
  -1   4  13        1.03        1.53      0.42 o
   0   4  13        0.89        1.27      0.42 o
   1   4  13        1.69        2.75      0.51 o
   2   4  13        0.07        0.65      0.42 o
   3   4  13        4.29        3.17      0.39 o
   4   4  13        8.32        7.43      0.46 o
   5   4  13        2.10        1.47      0.41 o
   6   4  13        1.52        0.92      0.42 o
  -3   5  13        2.87        2.18      0.43 o
  -2   5  13        3.58        3.55      0.51 o
  -1   5  13        0.28        0.34      0.37 o
   0   5  13       18.49       17.24      0.61 o
   1   5  13        5.50        6.73      0.44 o
   2   5  13        4.19        4.16      0.44 o
   3   5  13        4.42        4.41      0.61 o
   4   5  13        5.56        5.34      0.50 o
   5   5  13        1.37        1.32      0.48 o
   6   5  13        1.48        1.14      0.55 o
  -2   6  13        0.95        1.49      0.49 o
  -1   6  13        0.00        0.78      0.43 o
   0   6  13        0.04        0.63      0.51 o
   1   6  13        0.06        0.40      0.59 o
   2   6  13        1.42        2.23      0.48 o
   3   6  13        3.46        2.36      0.62 o
   4   6  13        0.01        0.40      0.48 o
   5   6  13       16.86       17.26      0.85 o
   6   6  13        0.00        0.51      0.47 o
  -2   7  13        1.84        2.01      0.42 o
  -1   7  13        6.58        5.84      0.71 o
   0   7  13        9.57        8.43      0.52 o
   1   7  13        5.81        4.93      0.55 o
   2   7  13       25.57       24.72      0.95 o
   3   7  13       15.63       16.61      0.61 o
   4   7  13        6.47        5.58      0.46 o
   5   7  13        3.10        1.97      0.61 o
   6   7  13        0.00        0.35      0.50 o
  -1   8  13        2.77        1.94      0.83 o
   0   8  13       10.97       10.89      0.53 o
   1   8  13        5.35        5.61      0.63 o
   2   8  13        2.66        1.55      0.56 o
   3   8  13        0.92        1.62      0.61 o
   4   8  13        3.39        2.88      0.45 o
   5   8  13        2.68        3.33      0.57 o
   1   9  13        0.08        0.43      0.57 o
   2   9  13        0.00        0.75      0.51 o
   3   9  13        0.35        0.35      0.57 o
   4   9  13        0.40        1.21      0.46 o
  -1   2  14        0.13        1.34      1.25 o
   0   2  14        0.20       -0.21      0.45 o
   1   2  14        1.12        0.70      0.50 o
   2   2  14        0.02        0.35      0.47 o
  -1   3  14        0.37        0.71      0.45 o
   0   3  14        2.95        2.84      0.56 o
   1   3  14        0.39        0.82      0.54 o
   2   3  14        2.96        3.51      0.55 o
   3   3  14        0.26        0.47      0.44 o
   4   3  14        2.33        1.40      0.50 o
  -1   4  14        0.95        0.52      0.56 o
   0   4  14        3.11        3.36      0.56 o
   1   4  14        0.38        1.18      0.54 o
   2   4  14        0.01       -0.23      0.43 o
   3   4  14        1.58        0.88      0.43 o
   4   4  14        3.29        3.26      0.46 o
  -1   5  14        0.01        0.38      0.47 o
   0   5  14        0.36        0.44      0.56 o
   1   5  14        6.25        6.52      0.56 o
   2   5  14        1.11        1.04      0.48 o
   3   5  14        0.00        0.33      0.41 o
   4   5  14        0.62        1.62      0.54 o
  -1   6  14        1.98        1.60      0.79 o
   0   6  14        1.05        1.74      0.50 o
   1   6  14        4.23        3.07      0.54 o
   2   6  14        0.26        1.09      0.55 o
   3   6  14        2.98        2.09      0.51 o
   4   6  14        0.06        0.39      0.45 o
   0   7  14        4.77        3.82      0.86 o
   1   7  14        0.09        0.71      0.49 o
   2   7  14        3.88        3.99      0.52 o
   3   7  14        8.95        8.00      1.05 o
   4   7  14        0.12        0.43      0.57 o
 
